# Supplementary material for: Overexpression of native Musa-miR397 enhances plant biomass without compromising abiotic stress tolerance in banana
Source: Sci Rep. 2019 Nov 11;9:16434. doi: 10.1038/s41598-019-52858-3 (PMC6848093; doi:10.1038/s41598-019-52858-3)
Supplement: Supplementary file 2 — Supplementary information [file 41598_2019_52858_MOESM2_ESM.xlsx]

## Sheet: details
Overexpression of native Musa-miR397 enhances plant biomass without compromising abiotic stress tolerance in banana
Prashanti Patel1, Karuna Yadav1, Ashish Kumar Srivastava2, 3, Penna Suprasanna2, 3, Thumballi Ramabhatta Ganapathi1, 3*
1Plant Cell Culture Technology Section, 2Plant Stress Physiology and Biotechnology Section, Nuclear Agriculture and Biotechnology Division, Bhabha Atomic Research Centre, Trombay,
Mumbai, India; 3Homi Bhabha National Institute, Mumbai, India.
E. mail addresses: prashantipatel12@gmail.com, karunayadavalt@gmail.com,
ashishbarc@gmail.com, penna888@yahoo.com, trgana@barc.gov.in
*For correspondence trgana@barc.gov.in (Thumballi Ramabhatta Ganapathi).
Telephone number: 022-25593276

## Sheet: 62 common UP genes
Gene_ID	Fold Change (FC)_Ox-2	log2FC_Ox-2	FC_Ox-3	log2FC_Ox-3	P Value_Ox-2	Adj P Value_Ox-2	P Value_Ox-3	Adj P Value_Ox-3	Average Log2FC_Ox-2 and Ox-3	Regulation	Protein ID(Subject ID)	Protein Names	Gene Name	Organism Name	Pathway	GO_MF	GO_BP	GO_CC
Ma09_g11520	24.5346	4.61675	47.2621	5.56261	0.000170702	0.00597976	5.37182e-09	1.17456e-06	5.08968	UP	gi|695058185|ref|XP_009417397.1|	PREDICTED: uncharacterized protein LOC103997792	NA	Musa acuminata subsp. malaccensis	NA	NA	NA	NA
Ma03_g28040	36.1736	5.17687	9.7349	3.28317	2.69828e-33	3.68634e-30	9.03068e-13	4.25768e-10	4.23002	UP	sp|P24626|CHI3_ORYSJ	Chitinase 3 (EC 3.2.1.14) (Basic endochitinase 1) (Class I chitinase c) (OsChia1c) (Pathogenesis related (PR)-3 chitinase 3)	Cht3 CH6 Os06g0726100 LOC_Os06g51050 P0017G10.2 P0548E04.22	Oryza sativa subsp. japonica (Rice)	NA	GO:0004568~chitinase activity;GO:0008061~chitin binding;GO:0008843~endochitinase activity;GO:0016231~beta-N-acetylglucosaminidase activity	GO:0000272~polysaccharide catabolic process;GO:0006032~chitin catabolic process;GO:0006040~amino sugar metabolic process;GO:0016998~cell wall macromolecule catabolic process;GO:0050832~defense response to fungus	NA
Ma05_g12260	24.5436	4.61727	4.15669	2.05543	9.96563e-20	4.04766e-17	0.000950751	0.0301028	3.33635	UP	NA	NA	NA	NA	NA	NA	NA	NA
Ma09_g08420	11.6289	3.53964	8.44224	3.07763	4.91251e-10	6.89955e-08	1.36589e-09	3.58384e-07	3.30863	UP	sp|Q7XUT9|CSLH2_ORYSJ	Cellulose synthase-like protein H2 (EC 2.4.1.-) (OsCslH2)	CSLH2 Os04g0429500 LOC_Os04g35020 OSJNBa0042L16.13	Oryza sativa subsp. japonica (Rice)	NA	GO:0016759~cellulose synthase activity;GO:0016760~cellulose synthase (UDP-forming) activity	GO:0009833~plant-type primary cell wall biogenesis;GO:0030244~cellulose biosynthetic process;GO:0071555~cell wall organization	GO:0000139~Golgi membrane;GO:0005794~Golgi apparatus;GO:0005886~plasma membrane;GO:0016021~integral component of membrane
Ma03_g05370	7.35127	2.87799	6.92094	2.79097	1.20274e-05	0.000613744	9.30622e-07	0.00010969	2.83448	UP	sp|Q8GY54|GCT21_ARATH	Gamma-glutamylcyclotransferase 2-1 (AtGGCT2;1) (EC 4.3.2.9) (Gamma-glutamyl cyclotransferase 2;1)	GGCT2;1 At5g26220	Arabidopsis thaliana (Mouse-ear cress)	NA	GO:0003839~gamma-glutamylcyclotransferase activity;GO:0016829~lyase activity	GO:0006751~glutathione catabolic process;GO:0010288~response to lead ion;GO:0046686~response to cadmium ion	GO:0005737~cytoplasm
Ma05_g01600	5.54405	2.47094	5.56629	2.47672	0.00105941	0.0267576	0.000128884	0.00648518	2.47383	UP	sp|Q42381|HLS1_ARATH	Probable N-acetyltransferase HLS1 (EC 2.3.1.-) (Protein CONSTITUTIVE PHOTOMORPHOGENIC 3) (Protein HOOKLESS 1) (Protein UNUSUAL SUGAR RESPONSE 2)	HLS1 COP3 UNS2 At4g37580 F19F18.70	Arabidopsis thaliana (Mouse-ear cress)	NA	GO:0008080~N-acetyltransferase activity;GO:0016747~transferase activity, transferring acyl groups other than amino-acyl groups	GO:0006473~protein acetylation;GO:0009640~photomorphogenesis;GO:0009723~response to ethylene;GO:0009734~auxin-activated signaling pathway;GO:0009826~unidimensional cell growth;GO:0040008~regulation of growth	NA
Ma04_g08150	7.23537	2.85507	4.08185	2.02922	1.2069e-14	3.15431e-12	1.14257e-09	3.05097e-07	2.44214	UP	sp|Q9AR86|ISPS_POPCN	Isoprene synthase, chloroplastic (EC 4.2.3.27)	ISPS	Populus canescens (Grey poplar) (Populus tremula x Populus alba)	NA	GO:0000287~magnesium ion binding;GO:0034009~isoprene synthase activity	GO:0008152~metabolic process	GO:0009507~chloroplast
Ma06_g16950	6.71124	2.74658	4.25038	2.08759	2.53411e-06	0.000160011	0.000120704	0.00614184	2.41709	UP	sp|C0LGD6|Y1570_ARATH	Probable LRR receptor-like serine/threonine-protein kinase At1g05700 (EC 2.7.11.1)	At1g05700 F3F20.15	Arabidopsis thaliana (Mouse-ear cress)	NA	GO:0004674~protein serine/threonine kinase activity;GO:0005524~ATP binding	NA	GO:0016021~integral component of membrane
Ma07_g11110	4.42904	2.14699	6.22109	2.63717	3.7904e-05	0.00168777	9.95691e-11	3.12958e-08	2.39208	UP	sp|Q9FX36|MYB54_ARATH	Transcription factor MYB54 (Myb-related protein 54) (AtMYB54)	MYB54 At1g73410 T9L24.38	Arabidopsis thaliana (Mouse-ear cress)	NA	GO:0000981~sequence-specific DNA binding RNA polymerase II transcription factor activity;GO:0001135~RNA polymerase II transcription factor recruiting transcription factor activity;GO:0003677~DNA binding;GO:0003700~sequence-specific DNA binding transcription factor activity;GO:0043565~sequence-specific DNA binding;GO:0044212~transcription regulatory region DNA binding	GO:0006351~transcription, DNA-templated;GO:0006357~regulation of transcription from RNA polymerase II promoter;GO:0030154~cell differentiation;GO:0071555~cell wall organization;GO:2000652~regulation of secondary cell wall biogenesis	GO:0005634~nucleus
Ma10_g12220	6.74742	2.75433	3.51834	1.8149	7.78127e-09	8.99515e-07	4.32117e-05	0.00271639	2.28462	UP	sp|Q93W88|BH137_ARATH	Transcription factor bHLH137 (Basic helix-loop-helix protein 137) (AtbHLH137) (bHLH 137) (Transcription factor EN 89) (bHLH transcription factor bHLH137)	BHLH137 EN89 At5g50915 K3K7	Arabidopsis thaliana (Mouse-ear cress)	NA	GO:0003677~DNA binding;GO:0003700~sequence-specific DNA binding transcription factor activity;GO:0046983~protein dimerization activity	GO:0006351~transcription, DNA-templated;GO:0009739~response to gibberellin	GO:0005634~nucleus
Ma07_g15780	7.72452	2.94944	2.76259	1.46602	3.29795e-19	1.28731e-16	4.4032e-06	0.000406306	2.20773	UP	sp|Q2HIV9|BH035_ARATH	Transcription factor bHLH35 (Basic helix-loop-helix protein 35) (AtbHLH35) (bHLH 35) (Transcription factor EN 41) (bHLH transcription factor bHLH035)	BHLH35 EN41 At5g57150 MUL3.10	Arabidopsis thaliana (Mouse-ear cress)	NA	GO:0003677~DNA binding;GO:0046983~protein dimerization activity	GO:0006351~transcription, DNA-templated;GO:0006355~regulation of transcription, DNA-templated	GO:0005634~nucleus
Ma07_g05300	5.11041	2.35344	3.38082	1.75737	2.48394e-20	1.08199e-17	2.49305e-14	1.53521e-11	2.05541	UP	sp|Q6IEL0|WRK71_ORYSI	WRKY transcription factor WRKY71 (OsWRKY71)	WRKY71 OsI_06106	Oryza sativa subsp. indica (Rice)	NA	GO:0003700~sequence-specific DNA binding transcription factor activity;GO:0043565~sequence-specific DNA binding	GO:0006351~transcription, DNA-templated;GO:0006952~defense response;GO:0009611~response to wounding;GO:0009617~response to bacterium;GO:0009685~gibberellin metabolic process;GO:0009723~response to ethylene;GO:0009737~response to abscisic acid;GO:0009739~response to gibberellin;GO:0009740~gibberellic acid mediated signaling pathway;GO:0009751~response to salicylic acid;GO:0009753~response to jasmo…	GO:0005634~nucleus
Ma03_g06110	5.36871	2.42457	3.08306	1.62436	1.05148e-06	7.33258e-05	0.000413764	0.0157439	2.02447	UP	sp|O80742|PUB19_ARATH	U-box domain-containing protein 19 (EC 2.3.2.27) (Plant U-box protein 19) (RING-type E3 ubiquitin transferase PUB19)	PUB19 At1g60190 T13D8.8	Arabidopsis thaliana (Mouse-ear cress)	PATHWAY: Protein modification; protein ubiquitination.	GO:0004842~ubiquitin-protein transferase activity	GO:0010029~regulation of seed germination	GO:0005634~nucleus;GO:0005737~cytoplasm
Ma09_g12070	4.55017	2.18592	3.49115	1.8037	0.000352575	0.0108213	0.000862219	0.02805	1.99481	UP	sp|Q7XKV4|BGL12_ORYSJ	Beta-glucosidase 12 (Os4bglu12) (EC 3.2.1.21)	BGLU12 Os04g0474800 LOC_Os04g39880 OsJ_15166 OSJNBa0022H21.3	Oryza sativa subsp. japonica (Rice)	NA	GO:0004338~glucan exo-1,3-beta-glucosidase activity;GO:0004565~beta-galactosidase activity;GO:0008422~beta-glucosidase activity;GO:0033907~beta-D-fucosidase activity;GO:0047701~beta-L-arabinosidase activity;GO:0080083~beta-gentiobiose beta-glucosidase activity	GO:0005975~carbohydrate metabolic process;GO:1901657~glycosyl compound metabolic process	GO:0005576~extracellular region
Ma03_g17210	4.82294	2.26991	3.24286	1.69727	2.69914e-06	0.000169011	8.73432e-05	0.00478311	1.98359	UP	sp|Q8H0Y8|WRK41_ARATH	Probable WRKY transcription factor 41 (WRKY DNA-binding protein 41)	WRKY41 At4g11070 F2P3.16 T22B4.50	Arabidopsis thaliana (Mouse-ear cress)	NA	GO:0003700~sequence-specific DNA binding transcription factor activity;GO:0043565~sequence-specific DNA binding	GO:0006351~transcription, DNA-templated	GO:0005634~nucleus
Ma07_g01410	3.56557	1.83413	4.32007	2.11105	4.62749e-05	0.00199547	3.86117e-09	8.56669e-07	1.97259	UP	sp|Q9LUI1|LRX6_ARATH	Leucine-rich repeat extensin-like protein 6 (AtLRX6) (LRR/EXTENSIN6) (Cell wall hydroxyproline-rich glycoprotein)	LRX6 At3g22800 MWI23.17	Arabidopsis thaliana (Mouse-ear cress)	NA	GO:0005199~structural constituent of cell wall	GO:0071555~cell wall organization	GO:0005576~extracellular region;GO:0005618~cell wall
Ma04_g35450	4.25864	2.09039	3.39962	1.76537	0.000935452	0.0240513	0.00153339	0.0428604	1.92788	UP	sp|Q8GWW6|4MMP_ARATH	Metalloendoproteinase 4-MMP (At4-MMP) (EC 3.4.24.-) (Matrix metalloproteinase 1) (AtMMP1)	4MMP MMP1 At2g45040 T14P1.15	Arabidopsis thaliana (Mouse-ear cress)	NA	GO:0004222~metalloendopeptidase activity;GO:0008270~zinc ion binding	NA	GO:0005886~plasma membrane;GO:0031012~extracellular matrix;GO:0031225~anchored component of membrane
Ma04_g32550	3.13	1.64616	4.0333	2.01196	2.53064e-05	0.00119031	8.86505e-11	2.84568e-08	1.82906	UP	sp|Q9FTA0|GEML4_ARATH	GEM-like protein 4	At5g08350 F8L15_80	Arabidopsis thaliana (Mouse-ear cress)	NA	NA	NA	NA
Ma11_g01570	3.7068	1.89017	3.34895	1.74371	0.000784037	0.0210214	0.000303152	0.0123445	1.81694	UP	NA	NA	NA	NA	NA	NA	NA	NA
Ma02_g17550	2.64679	1.40424	4.46526	2.15875	7.63843e-05	0.0029777	6.19626e-15	4.06448e-12	1.78149	UP	sp|Q1MX30|XA21_ORYSI	Receptor kinase-like protein Xa21 (EC 2.7.11.1) [Cleaved into: Receptor kinase-like protein Xa21, processed]	XA21	Oryza sativa subsp. indica (Rice)	NA	GO:0004674~protein serine/threonine kinase activity;GO:0005524~ATP binding	GO:0006952~defense response;GO:0031349~positive regulation of defense response;GO:0046777~protein autophosphorylation;GO:1900426~positive regulation of defense response to bacterium	GO:0005634~nucleus;GO:0005789~endoplasmic reticulum membrane;GO:0005886~plasma membrane;GO:0016021~integral component of membrane
Ma08_g21460	3.312	1.7277	3.46793	1.79407	0.00028134	0.00900529	3.75241e-06	0.000358307	1.76089	UP	gi|695051537|ref|XP_009413796.1|	PREDICTED: uncharacterized protein LOC103995033 isoform X3	NA	Musa acuminata subsp. malaccensis	NA	NA	NA	NA
Ma04_g17530	4.85662	2.27995	2.35487	1.23564	2.79084e-08	2.8243e-06	0.000956967	0.0302361	1.7578	UP	sp|Q336P5|MYC2_ORYSJ	Transcription factor MYC2 (OsMYC2) (Basic helix-loop-helix protein 9) (OsbHLH009) (bHLH 9)	MYC2 BHLH9 Os10g0575000 LOC_Os10g42430 OSJNBa0003O19.20	Oryza sativa subsp. japonica (Rice)	NA	GO:0003677~DNA binding;GO:0046983~protein dimerization activity	GO:0006351~transcription, DNA-templated;GO:0006355~regulation of transcription, DNA-templated	GO:0005634~nucleus
Ma09_g15880	4.09018	2.03216	2.74864	1.45872	4.7102e-05	0.00202822	0.000931515	0.0295558	1.74544	UP	gi|695058852|ref|XP_009417755.1|	PREDICTED: uncharacterized protein LOC103998088	NA	Musa acuminata subsp. malaccensis	NA	NA	NA	NA
Ma09_g02930	3.92721	1.9735	2.75874	1.46401	1.05012e-15	3.06432e-13	2.24705e-11	7.79338e-09	1.71876	UP	sp|Q9M9E1|AB40G_ARATH	ABC transporter G family member 40 (ABC transporter ABCG.40) (AtABCG40) (Pleiotropic drug resistance protein 12)	ABCG40 PDR12 PDR9 At1g15520 T16N11.3	Arabidopsis thaliana (Mouse-ear cress)	NA	GO:0005524~ATP binding;GO:0042626~ATPase activity, coupled to transmembrane movement of substances	GO:0002229~defense response to oomycetes;GO:0006855~drug transmembrane transport;GO:0009723~response to ethylene;GO:0009751~response to salicylic acid;GO:0009753~response to jasmonic acid;GO:0010193~response to ozone;GO:0015692~lead ion transport;GO:0046865~terpenoid transport;GO:0080168~abscisic acid transport	GO:0005886~plasma membrane;GO:0016021~integral component of membrane
Ma06_g07330	2.64759	1.40468	3.82241	1.93448	1.18431e-06	8.18287e-05	1.12184e-15	8.46256e-13	1.66958	UP	sp|Q9SUP6|WRK53_ARATH	Probable WRKY transcription factor 53 (WRKY DNA-binding protein 53)	WRKY53 At4g23810 F9D16.280	Arabidopsis thaliana (Mouse-ear cress)	NA	GO:0003677~DNA binding;GO:0003700~sequence-specific DNA binding transcription factor activity;GO:0043565~sequence-specific DNA binding	GO:0006351~transcription, DNA-templated;GO:0009751~response to salicylic acid;GO:0009816~defense response to bacterium, incompatible interaction;GO:0010150~leaf senescence;GO:0010193~response to ozone;GO:0010200~response to chitin;GO:0031347~regulation of defense response;GO:0042542~response to hydrogen peroxide;GO:0045893~positive regulation of transcription, DNA-templated	GO:0005634~nucleus;GO:0009507~chloroplast
Ma07_g09150	4.66242	2.22108	2.15359	1.10674	8.51465e-15	2.30555e-12	3.8728e-05	0.00248634	1.66391	UP	sp|Q9FU27|C3H2_ORYSJ	Zinc finger CCCH domain-containing protein 2 (OsC3H2) (Protein DELAY OF THE ONSET OF SENESCENCE) (OsDOS)	Os01g0192000 LOC_Os01g09620 P0671B11.13	Oryza sativa subsp. japonica (Rice)	NA	GO:0003677~DNA binding;GO:0008270~zinc ion binding	GO:0009867~jasmonic acid mediated signaling pathway;GO:0010150~leaf senescence	GO:0005634~nucleus
Ma08_g27610	3.68431	1.8814	2.68529	1.42508	6.76579e-11	1.08244e-08	1.84155e-08	3.58496e-06	1.65324	UP	gi|695054305|ref|XP_009415278.1|	PREDICTED: uncharacterized protein LOC103996153	NA	Musa acuminata subsp. malaccensis	NA	NA	NA	NA
Ma02_g15730	2.95481	1.56306	3.1124	1.63803	4.77151e-11	7.91054e-09	9.91035e-15	6.22989e-12	1.60055	UP	sp|Q6Z4A7|APR1_ORYSJ	Probable 5'-adenylylsulfate reductase 1, chloroplastic (EC 1.8.4.9) (Adenosine 5'-phosphosulfate 5'-adenylylsulfate sulfotransferase 1) (APS sulfotransferase 1) (Adenosine 5'-phosphosulfate reductase-like 1) (APR-like1) (OsAPRL1) (Thioredoxin-independent APS reductase 1)	APR1 Os07g0509800 LOC_Os07g32570 P0409B11.14	Oryza sativa subsp. japonica (Rice)	NA	GO:0004604~phosphoadenylyl-sulfate reductase (thioredoxin) activity;GO:0033741~adenylyl-sulfate reductase (glutathione) activity;GO:0046872~metal ion binding;GO:0051539~4 iron, 4 sulfur cluster binding	GO:0019344~cysteine biosynthetic process;GO:0019419~sulfate reduction;GO:0045454~cell redox homeostasis	GO:0005737~cytoplasm;GO:0009507~chloroplast
Ma11_g07140	3.55732	1.83079	2.51658	1.33147	4.00713e-07	3.12016e-05	1.94577e-05	0.00138798	1.58113	UP	NA	NA	NA	NA	NA	NA	NA	NA
Ma09_g19080	2.67071	1.41722	3.30008	1.7225	3.35082e-07	2.67678e-05	3.49078e-13	1.75551e-10	1.56986	UP	NA	NA	NA	NA	NA	NA	NA	NA
Ma03_g13130	3.5926	1.84503	2.35123	1.23342	1.15731e-10	1.7747e-08	1.54182e-06	0.000169174	1.53922	UP	sp|Q9SAG8|DNAJ8_ARATH	Chaperone protein dnaJ 8, chloroplastic (AtDjC8) (AtJ8)	ATJ8 C8 J8 At1g80920 F23A5.28	Arabidopsis thaliana (Mouse-ear cress)	NA	NA	GO:0009416~response to light stimulus	GO:0005634~nucleus;GO:0009507~chloroplast;GO:0009570~chloroplast stroma
Ma04_g17120	2.9227	1.5473	2.87479	1.52346	5.97359e-05	0.00243943	1.56838e-06	0.000170846	1.53538	UP	sp|Q9FGK4|B561J_ARATH	Cytochrome b561 and DOMON domain-containing protein At5g47530 (Protein b561A.tha10)	At5g47530 MNJ7.12	Arabidopsis thaliana (Mouse-ear cress)	NA	GO:0046872~metal ion binding	GO:0055114~oxidation-reduction process	GO:0016021~integral component of membrane
Ma06_g02630	3.85761	1.94771	2.16211	1.11244	9.13478e-08	8.22021e-06	0.000782669	0.0260953	1.53007	UP	sp|Q9LTS4|BH041_ARATH	Putative transcription factor bHLH041 (Basic helix-loop-helix protein 41) (AtbHLH41) (bHLH 41) (Transcription factor EN 51) (bHLH transcription factor bHLH041)	BHLH41 EN51 At5g56960 MHM17.7	Arabidopsis thaliana (Mouse-ear cress)	NA	GO:0003677~DNA binding;GO:0003700~sequence-specific DNA binding transcription factor activity;GO:0046983~protein dimerization activity	GO:0006351~transcription, DNA-templated;GO:0006355~regulation of transcription, DNA-templated;GO:0010200~response to chitin	GO:0005634~nucleus
Ma11_g21870	3.03254	1.60053	2.70299	1.43456	6.46364e-07	4.77324e-05	1.79572e-07	2.6404e-05	1.51754	UP	NA	NA	NA	NA	NA	NA	NA	NA
Ma06_g16750	2.61928	1.38917	3.10059	1.63254	0.000100029	0.00379128	1.37731e-08	2.75225e-06	1.51086	UP	gi|695034186|ref|XP_009404594.1|	PREDICTED: uncharacterized protein LOC103987873	NA	Musa acuminata subsp. malaccensis	NA	NA	NA	NA
Ma04_g30680	3.05366	1.61054	2.61244	1.3854	0.00105072	0.026597	0.00105194	0.0322773	1.49797	UP	sp|Q6ZAL2|TPP6_ORYSJ	Probable trehalose-phosphate phosphatase 6 (OsTPP6) (EC 3.1.3.12) (Trehalose 6-phosphate phosphatase)	TPP6 Os08g0409100 LOC_Os08g31630 P0042B03.17	Oryza sativa subsp. japonica (Rice)	PATHWAY: Glycan biosynthesis; trehalose biosynthesis.	GO:0004805~trehalose-phosphatase activity	GO:0005992~trehalose biosynthetic process	NA
Ma08_g20600	3.31489	1.72896	2.39177	1.25808	5.92219e-06	0.000331466	0.000136211	0.00672969	1.49352	UP	sp|Q8LGS1|MARD1_ARATH	Protein MARD1 (Mediator of ABA-regulated dormancy1) (Senescence-associated protein SAG102)	MARD1 SAG102 At3g63210 F16M2.6	Arabidopsis thaliana (Mouse-ear cress)	NA	GO:0046872~metal ion binding	GO:0009737~response to abscisic acid;GO:0010162~seed dormancy process	GO:0000932~cytoplasmic mRNA processing body;GO:0010494~cytoplasmic stress granule
Ma02_g19020	2.61447	1.38652	2.9062	1.53913	4.25748e-09	5.14901e-07	2.66462e-13	1.41056e-10	1.46283	UP	sp|C0LGK4|Y2165_ARATH	Probable LRR receptor-like serine/threonine-protein kinase At2g16250 (EC 2.7.11.1)	At2g16250 F16F14.25	Arabidopsis thaliana (Mouse-ear cress)	NA	GO:0004674~protein serine/threonine kinase activity;GO:0005524~ATP binding	NA	GO:0005886~plasma membrane;GO:0009505~plant-type cell wall;GO:0009506~plasmodesma;GO:0016021~integral component of membrane
Ma08_g16850	2.87373	1.52293	2.52657	1.33718	0.000623001	0.017451	0.000325278	0.0130692	1.43005	UP	sp|Q8LGA5|ATL31_ARATH	E3 ubiquitin-protein ligase ATL31 (EC 2.3.2.27) (Protein CARBON/NITROGEN INSENSITIVE 1) (Protein SUPER SURVIVAL 1) (RING-H2 finger protein ATL31) (RING-type E3 ubiquitin transferase ATL31)	ATL31 CNI1 SSV1 At5g27420 F21A20.130	Arabidopsis thaliana (Mouse-ear cress)	PATHWAY: Protein modification; protein ubiquitination.	GO:0004842~ubiquitin-protein transferase activity;GO:0046872~metal ion binding;GO:0061630~ubiquitin protein ligase activity	GO:0009737~response to abscisic acid;GO:0009814~defense response, incompatible interaction;GO:0009816~defense response to bacterium, incompatible interaction;GO:0010200~response to chitin;GO:0043161~proteasome-mediated ubiquitin-dependent protein catabolic process;GO:0043562~cellular response to nitrogen levels	GO:0016020~membrane;GO:0016021~integral component of membrane
Ma07_g13120	2.41167	1.27003	2.98888	1.57961	1.02348e-06	7.17056e-05	1.39414e-12	6.09665e-10	1.42482	UP	gi|695043289|ref|XP_009409332.1|	PREDICTED: uncharacterized protein LOC103991562	NA	Musa acuminata subsp. malaccensis	NA	NA	NA	NA
Ma07_g13140	2.64577	1.40369	2.59062	1.3733	0.000788158	0.0211131	5.63301e-05	0.00338587	1.38849	UP	sp|Q9M8L2|FBK30_ARATH	F-box/kelch-repeat protein At1g80440	At1g80440 T21F11.23	Arabidopsis thaliana (Mouse-ear cress)	NA	GO:0031625~ubiquitin protein ligase binding	GO:0030162~regulation of proteolysis;GO:0043161~proteasome-mediated ubiquitin-dependent protein catabolic process;GO:0080037~negative regulation of cytokinin-activated signaling pathway;GO:2000762~regulation of phenylpropanoid metabolic process	GO:0005829~cytosol;GO:0019005~SCF ubiquitin ligase complex
Ma03_g25930	2.55488	1.35326	2.62994	1.39503	1.98033e-07	1.64877e-05	1.02425e-09	2.78429e-07	1.37414	UP	gi|695012721|ref|XP_009393127.1|	PREDICTED: uncharacterized protein LOC103978898	NA	Musa acuminata subsp. malaccensis	NA	NA	NA	NA
Ma10_g18190	2.73189	1.4499	2.33226	1.22173	2.356e-06	0.000150344	3.55851e-06	0.000344149	1.33581	UP	sp|Q9FG65|C81D1_ARATH	Cytochrome P450 81D1 (EC 1.14.-.-)	CYP81D1 CYP91A1 At5g36220 T30G6.3	Arabidopsis thaliana (Mouse-ear cress)	NA	GO:0005506~iron ion binding;GO:0016709~oxidoreductase activity, acting on paired donors, with incorporation or reduction of molecular oxygen, NAD(P)H as one donor, and incorporation of one atom of oxygen;GO:0020037~heme binding	GO:0042343~indole glucosinolate metabolic process;GO:0044550~secondary metabolite biosynthetic process;GO:0098542~defense response to other organism	GO:0016020~membrane;GO:0016021~integral component of membrane
Ma09_g08590	2.98129	1.57594	2.10034	1.07062	5.75478e-05	0.00237205	0.00153166	0.0428604	1.32328	UP	sp|Q9SIH5|FB322_ARATH	Probable F-box protein At2g36090	At2g36090 F9C22.2	Arabidopsis thaliana (Mouse-ear cress)	NA	NA	NA	NA
Ma03_g32990	2.00827	1.00595	3.08338	1.62451	0.000447603	0.0131635	5.7955e-12	2.27108e-09	1.31523	UP	gi|695014662|ref|XP_009394166.1|	PREDICTED: uncharacterized protein LOC103979709	NA	Musa acuminata subsp. malaccensis	NA	NA	NA	NA
Ma08_g32820	2.56154	1.35701	2.40502	1.26605	3.61171e-06	0.000218417	5.1942e-07	6.69785e-05	1.31153	UP	gi|695053073|ref|XP_009414613.1|	PREDICTED: uncharacterized protein LOC103995688	NA	Musa acuminata subsp. malaccensis	NA	NA	NA	NA
Ma10_g29870	2.4469	1.29096	2.48639	1.31405	4.89947e-06	0.000282646	6.24804e-08	1.05323e-05	1.3025	UP	sp|F4IPE3|IDD15_ARATH	Protein SHOOT GRAVITROPISM 5 (Protein indeterminate-domain 15) (AtIDD15)	SGR5 IDD15 At2g01940 F14H20.1	Arabidopsis thaliana (Mouse-ear cress)	NA	GO:0003677~DNA binding;GO:0003700~sequence-specific DNA binding transcription factor activity;GO:0046872~metal ion binding	GO:0006351~transcription, DNA-templated;GO:0006355~regulation of transcription, DNA-templated;GO:0009590~detection of gravity;GO:0009630~gravitropism;GO:0009959~negative gravitropism;GO:0009965~leaf morphogenesis;GO:0010031~circumnutation;GO:0010601~positive regulation of auxin biosynthetic process;GO:0048444~floral organ morphogenesis;GO:2000012~regulation of auxin polar transport;GO:2000904~reg…	GO:0005634~nucleus
Ma02_g01210	2.186	1.12829	2.60596	1.38181	0.00058356	0.0166251	3.11684e-07	4.29869e-05	1.25505	UP	sp|O22808|LYK5_ARATH	Protein LYK5 (LysM domain receptor-like kinase 5) (LysM-containing receptor-like kinase 5)	LYK5 At2g33580 F4P9.35	Arabidopsis thaliana (Mouse-ear cress)	NA	GO:0004675~transmembrane receptor protein serine/threonine kinase activity;GO:0005524~ATP binding;GO:0008061~chitin binding;GO:0042803~protein homodimerization activity	GO:0006468~protein phosphorylation;GO:0007166~cell surface receptor signaling pathway;GO:0045087~innate immune response;GO:0071323~cellular response to chitin	GO:0005886~plasma membrane;GO:0016021~integral component of membrane
Ma10_g31510	2.75088	1.45989	2.04415	1.0315	5.84241e-05	0.0023989	0.00095589	0.0302338	1.2457	UP	sp|D9J101|OMT8_MAIZE	Benzoate O-methyltransferase (EC 2.1.1.273) (O-methyltransferase 8)	OMT8	Zea mays (Maize)	NA	GO:0008168~methyltransferase activity;GO:0046872~metal ion binding	GO:0006952~defense response	NA
Ma02_g19340	2.23454	1.15998	2.50744	1.32621	0.000974433	0.0249256	3.8542e-06	0.000362295	1.2431	UP	NA	NA	NA	NA	NA	NA	NA	NA
Ma07_g18760	2.42461	1.27775	2.28165	1.19008	0.000117173	0.00432646	1.74545e-05	0.00126604	1.23392	UP	gi|695077633|ref|XP_009386167.1|	PREDICTED: uncharacterized protein LOC103973348	NA	Musa acuminata subsp. malaccensis	NA	NA	NA	NA
Ma10_g27570	2.41039	1.26926	2.26001	1.17633	7.27118e-08	6.78703e-06	1.70552e-08	3.3417e-06	1.2228	UP	sp|O49195|VSP1_ARATH	Vegetative storage protein 1	VSP1 At5g24780 T4C12	Arabidopsis thaliana (Mouse-ear cress)	NA	GO:0003993~acid phosphatase activity;GO:0008134~transcription factor binding;GO:0045735~nutrient reservoir activity	GO:0006952~defense response;GO:0009753~response to jasmonic acid	GO:0005773~vacuole
Ma09_g05320	2.209	1.14339	2.41591	1.27257	6.88582e-05	0.00272316	2.26465e-07	3.21559e-05	1.20798	UP	sp|O48538|RBOHF_ARATH	Respiratory burst oxidase homolog protein F (EC 1.11.1.-) (EC 1.6.3.-) (Cytochrome b245 beta chain homolog RbohAp108) (NADPH oxidase RBOHF) (AtRBOHF)	RBOHF RBOHAP108 At1g64060 F22C12.18	Arabidopsis thaliana (Mouse-ear cress)	NA	GO:0004601~peroxidase activity;GO:0005509~calcium ion binding;GO:0016174~NAD(P)H oxidase activity	GO:0002679~respiratory burst involved in defense response;GO:0007231~osmosensory signaling pathway;GO:0009723~response to ethylene;GO:0009738~abscisic acid-activated signaling pathway;GO:0009873~ethylene-activated signaling pathway;GO:0010119~regulation of stomatal movement;GO:0033500~carbohydrate homeostasis;GO:0043069~negative regulation of programmed cell death;GO:0050665~hydrogen peroxide bio…	GO:0005622~intracellular;GO:0005886~plasma membrane;GO:0016021~integral component of membrane
Ma07_g27560	2.13309	1.09295	2.47509	1.30748	0.00180094	0.0406968	4.97596e-06	0.000445533	1.20021	UP	gi|695046418|ref|XP_009411038.1|	PREDICTED: NAC domain-containing protein 72-like isoform X3	NA	Musa acuminata subsp. malaccensis	NA	NA	NA	NA
Ma02_g12520	2.26584	1.18005	2.32367	1.2164	8.25279e-07	5.90586e-05	9.56001e-09	1.96234e-06	1.19822	UP	sp|Q9FTA0|GEML4_ARATH	GEM-like protein 4	At5g08350 F8L15_80	Arabidopsis thaliana (Mouse-ear cress)	NA	NA	NA	NA
Ma07_g15580	2.55029	1.35066	2.03029	1.02169	4.92286e-06	0.000283451	7.54865e-05	0.00426541	1.18618	UP	gi|695043732|ref|XP_009409571.1|	PREDICTED: E3 ubiquitin-protein ligase EL5-like	NA	Musa acuminata subsp. malaccensis	NA	NA	NA	NA
Ma03_g28030	2.26988	1.18262	2.27313	1.18468	0.00218605	0.0468349	0.000157394	0.00749127	1.18365	UP	sp|P24626|CHI3_ORYSJ	Chitinase 3 (EC 3.2.1.14) (Basic endochitinase 1) (Class I chitinase c) (OsChia1c) (Pathogenesis related (PR)-3 chitinase 3)	Cht3 CH6 Os06g0726100 LOC_Os06g51050 P0017G10.2 P0548E04.22	Oryza sativa subsp. japonica (Rice)	NA	GO:0004568~chitinase activity;GO:0008061~chitin binding;GO:0008843~endochitinase activity;GO:0016231~beta-N-acetylglucosaminidase activity	GO:0000272~polysaccharide catabolic process;GO:0006032~chitin catabolic process;GO:0006040~amino sugar metabolic process;GO:0016998~cell wall macromolecule catabolic process;GO:0050832~defense response to fungus	NA
Ma04_g22350	2.09021	1.06365	2.468	1.30334	0.00172206	0.0393001	2.17038e-06	0.000230595	1.1835	UP	sp|Q9MAM3|KCS1_ARATH	3-ketoacyl-CoA synthase 1 (KCS-1) (EC 2.3.1.199) (Very long-chain fatty acid condensing enzyme 1) (VLCFA condensing enzyme 1)	KCS1 EL1 At1g01120 T25K16.11	Arabidopsis thaliana (Mouse-ear cress)	PATHWAY: Lipid metabolism; fatty acid biosynthesis.	GO:0009922~fatty acid elongase activity	GO:0006633~fatty acid biosynthetic process;GO:0009409~response to cold;GO:0009416~response to light stimulus;GO:0010025~wax biosynthetic process	GO:0005783~endoplasmic reticulum;GO:0005789~endoplasmic reticulum membrane;GO:0016020~membrane;GO:0016021~integral component of membrane;GO:0022626~cytosolic ribosome
Ma08_g03530	2.47515	1.30751	2.06	1.04264	4.33338e-08	4.24248e-06	9.17433e-07	0.000108559	1.17508	UP	sp|Q69VG1|CIGR1_ORYSJ	Chitin-inducible gibberellin-responsive protein 1	CIGR1 Os07g0545800 LOC_Os07g36170 OsJ_24639 P0006G05.102	Oryza sativa subsp. japonica (Rice)	NA	GO:0003700~sequence-specific DNA binding transcription factor activity;GO:0043565~sequence-specific DNA binding	GO:0006351~transcription, DNA-templated;GO:0006355~regulation of transcription, DNA-templated	GO:0005634~nucleus
Ma06_g29910	2.26827	1.18159	2.09617	1.06776	0.000812222	0.0215906	0.00033367	0.0133368	1.12468	UP	sp|Q9SKB2|SBIR1_ARATH	Leucine-rich repeat receptor-like serine/threonine/tyrosine-protein kinase SOBIR1 (EC 2.7.10.1) (EC 2.7.11.1) (Protein EVERSHED) (Protein SUPPRESSOR OF BIR1-1)	SOBIR1 EVR At2g31880 F20M17.8	Arabidopsis thaliana (Mouse-ear cress)	NA	GO:0004674~protein serine/threonine kinase activity;GO:0004713~protein tyrosine kinase activity;GO:0004714~transmembrane receptor protein tyrosine kinase activity;GO:0005524~ATP binding	GO:0006952~defense response;GO:0010942~positive regulation of cell death;GO:0031349~positive regulation of defense response	GO:0005886~plasma membrane;GO:0016021~integral component of membrane
Ma02_g05870	2.09065	1.06395	2.22441	1.15342	4.2123e-05	0.00185069	3.72556e-07	4.97412e-05	1.10869	UP	sp|O64425|RMA1_ARATH	E3 ubiquitin-protein ligase RMA1 (EC 2.3.2.27) (Protein RING membrane-anchor 1) (RING-type E3 ubiquitin transferase RMA1)	RMA1 At4g03510 F9H3.14	Arabidopsis thaliana (Mouse-ear cress)	PATHWAY: Protein modification; protein ubiquitination.	GO:0004842~ubiquitin-protein transferase activity;GO:0044390~ubiquitin-like protein conjugating enzyme binding;GO:0046872~metal ion binding	GO:0006511~ubiquitin-dependent protein catabolic process;GO:0032527~protein exit from endoplasmic reticulum;GO:0071712~ER-associated misfolded protein catabolic process	GO:0005783~endoplasmic reticulum;GO:0016020~membrane;GO:0016021~integral component of membrane
Ma04_g03710	2.12607	1.08819	2.12983	1.09074	2.21126e-05	0.00105495	1.39177e-06	0.000154965	1.08947	UP	sp|Q10PW9|MST4_ORYSJ	Sugar transport protein MST4 (Monosaccharide transporter 4) (OsMST4) (Sugar:proton symporter MST4)	MST4 Os03g0218400 LOC_Os03g11900	Oryza sativa subsp. japonica (Rice)	NA	GO:0005351~sugar:proton symporter activity;GO:0005355~glucose transmembrane transporter activity;GO:0005358~high-affinity hydrogen:glucose symporter activity	GO:0009414~response to water deprivation;GO:0009651~response to salt stress;GO:0009737~response to abscisic acid;GO:0046323~glucose import	GO:0005886~plasma membrane;GO:0009506~plasmodesma;GO:0016021~integral component of membrane

## Sheet: 9 common DOWN genes
Gene_ID	Fold Change (FC)_Ox-2	log2FC_Ox-2	FC_Ox-3	log2FC_Ox-3	P Value_Ox-2	Adj P Value_Ox-2	P Value_Ox-3	Adj P Value_Ox-3	Average Log2FC_Ox-2 and Ox-3	Regulation	Protein ID(Subject ID)	Protein Names	Gene Name	Organism Name	Pathway	GO_MF	GO_BP	GO_CC
Ma07_g12490	0.0689221	-3.85889	0.116834	-3.09747	1.52322e-45	5.72275e-42	1.49557e-41	1.50425e-37	-3.47818	DOWN	sp|Q9ZPE7|EXO_ARATH	Protein EXORDIUM	EXO At4g08950 T3H13.3	Arabidopsis thaliana (Mouse-ear cress)	NA	NA	GO:0009741~response to brassinosteroid	GO:0005615~extracellular space;GO:0005618~cell wall;GO:0005794~Golgi apparatus;GO:0009505~plant-type cell wall;GO:0048046~apoplast
Ma11_g12470	0.140525	-2.8311	0.109436	-3.19184	3.01132e-06	0.000186231	1.28674e-09	3.4058e-07	-3.01147	DOWN	NA	NA	NA	NA	NA	NA	NA	NA
Ma10_g24560	0.149036	-2.74627	0.194264	-2.36391	4.51842e-28	3.88016e-25	1.71057e-27	4.69225e-24	-2.55509	DOWN	sp|Q9ZPE7|EXO_ARATH	Protein EXORDIUM	EXO At4g08950 T3H13.3	Arabidopsis thaliana (Mouse-ear cress)	NA	NA	GO:0009741~response to brassinosteroid	GO:0005615~extracellular space;GO:0005618~cell wall;GO:0005794~Golgi apparatus;GO:0009505~plant-type cell wall;GO:0048046~apoplast
Ma11_g24260	0.185529	-2.43028	0.284743	-1.81227	9.17981e-05	0.00350582	0.000136905	0.00673892	-2.12127	DOWN	NA	NA	NA	NA	NA	NA	NA	NA
Ma04_g26300	0.288973	-1.791	0.219479	-2.18784	6.35295e-07	4.70377e-05	1.29515e-12	5.74702e-10	-1.98942	DOWN	sp|Q9FJ93|DRE1D_ARATH	Dehydration-responsive element-binding protein 1D (Protein DREB1D) (C-repeat/dehydration-responsive element-binding factor 4) (C-repeat-binding factor 4) (CRT/DRE-binding factor 4)	DREB1D CBF4 ERF028 At5g51990 MSG15.7	Arabidopsis thaliana (Mouse-ear cress)	NA	GO:0003700~sequence-specific DNA binding transcription factor activity;GO:0043565~sequence-specific DNA binding	GO:0006351~transcription, DNA-templated;GO:0009738~abscisic acid-activated signaling pathway;GO:0019760~glucosinolate metabolic process	GO:0005634~nucleus
Ma06_g30830	0.175422	-2.51109	0.379817	-1.39662	2.47993e-08	2.51814e-06	2.40831e-05	0.00166671	-1.95386	DOWN	sp|Q42400|AAP1_ARATH	Amino acid permease 1 (Amino acid transporter AAP1) (Neutral amino acid transporter II)	AAP1 NAT2 At1g58360 F19C14.3 ZCF54	Arabidopsis thaliana (Mouse-ear cress)	NA	GO:0005313~L-glutamate transmembrane transporter activity;GO:0015171~amino acid transmembrane transporter activity;GO:0015180~L-alanine transmembrane transporter activity;GO:0015186~L-glutamine transmembrane transporter activity;GO:0015193~L-proline transmembrane transporter activity;GO:0015194~L-serine transmembrane transporter activity;GO:0015293~symporter activity	GO:0009624~response to nematode;GO:0015808~L-alanine transport;GO:0043090~amino acid import;GO:0098712~L-glutamate import across plasma membrane	GO:0005886~plasma membrane;GO:0016021~integral component of membrane
Ma08_g19880	0.31444	-1.66914	0.440382	-1.18317	0.000192722	0.00662153	0.000594896	0.0209141	-1.42616	DOWN	sp|Q8GXG1|ASPGB_ARATH	Probable isoaspartyl peptidase/L-asparaginase 2 (EC 3.4.19.5) (L-asparagine amidohydrolase 2) [Cleaved into: Isoaspartyl peptidase/L-asparaginase 2 subunit alpha; Isoaspartyl peptidase/L-asparaginase 2 subunit beta]	At3g16150 MSL1.19	Arabidopsis thaliana (Mouse-ear cress)	NA	GO:0004067~asparaginase activity;GO:0008798~beta-aspartyl-peptidase activity	NA	NA
Ma08_g17710	0.349442	-1.51687	0.441856	-1.17835	2.32386e-06	0.000148925	6.10028e-06	0.000522926	-1.34761	DOWN	sp|P82280|RAV2_ARATH	AP2/ERF and B3 domain-containing transcription repressor RAV2 (Ethylene-responsive transcription factor RAV2) (Protein RELATED TO ABI3/VP1 2) (Protein RELATED TO APETALA2 8) (Protein TEMPRANILLO 2)	RAV2 RAP2-8 TEM2 At1g68840 F14K14.5 T6L1.3	Arabidopsis thaliana (Mouse-ear cress)	NA	GO:0003700~sequence-specific DNA binding transcription factor activity;GO:0043565~sequence-specific DNA binding	GO:0006351~transcription, DNA-templated;GO:0009873~ethylene-activated signaling pathway;GO:0045892~negative regulation of transcription, DNA-templated	GO:0005634~nucleus
Ma09_g30510	0.415692	-1.26641	0.410854	-1.2833	1.28679e-07	1.1178e-05	1.94099e-09	4.72317e-07	-1.27486	DOWN	sp|Q94AS9|CNGC4_ARATH	Cyclic nucleotide-gated ion channel 4 (AtCNGC4) (Cyclic nucleotide- and calmodulin-regulated ion channel 4) (AtHLM1)	CNGC4 HLM1 At5g54250 MDK4.7	Arabidopsis thaliana (Mouse-ear cress)	NA	GO:0005249~voltage-gated potassium channel activity;GO:0005516~calmodulin binding;GO:0008324~cation transmembrane transporter activity;GO:0030552~cAMP binding;GO:0030553~cGMP binding	GO:0009626~plant-type hypersensitive response;GO:0042391~regulation of membrane potential	GO:0005887~integral component of plasma membrane;GO:0016020~membrane
yellow: Brassinosteroid associated
