# Supplementary material for: Overexpression of native Musa-miR397 enhances plant biomass without compromising abiotic stress tolerance in banana
Source: Sci Rep. 2019 Nov 11;9:16434. doi: 10.1038/s41598-019-52858-3 (PMC6848093; doi:10.1038/s41598-019-52858-3)
Supplement: Supplementary file 3 — Supplementary information [file 41598_2019_52858_MOESM3_ESM.xlsx]

## Sheet: details
Overexpression of native Musa-miR397 enhances plant biomass without compromising abiotic stress tolerance in banana
Prashanti Patel1, Karuna Yadav1, Ashish Kumar Srivastava2, 3, Penna Suprasanna2, 3, Thumballi Ramabhatta Ganapathi1, 3*
1Plant Cell Culture Technology Section, 2Plant Stress Physiology and Biotechnology Section, Nuclear Agriculture and Biotechnology Division, Bhabha Atomic Research Centre, Trombay,
Mumbai, India; 3Homi Bhabha National Institute, Mumbai, India.
E. mail addresses: prashantipatel12@gmail.com, karunayadavalt@gmail.com,
ashishbarc@gmail.com, penna888@yahoo.com, trgana@barc.gov.in
*For correspondence trgana@barc.gov.in (Thumballi Ramabhatta Ganapathi).
Telephone number: 022-25593276

## Sheet: Ox-2 vs WT UP exclusive (401)
Gene_ID	FoldChange (FC)	log2_FC	P Value	Adjusted P Value	Regulation	Protein ID(Subject ID)	Protein Names	Gene Name	Organism Name	Pathway	GO_MF	GO_BP	GO_CC
Ma06_g28830	211.974	7.72774	5.69553e-21	2.76104e-18	UP	sp|Q8VWJ2|WRK28_ARATH	Probable WRKY transcription factor 28 (WRKY DNA-binding protein 28)	WRKY28 At4g18170 F15J5.1 T9A21.10	Arabidopsis thaliana (Mouse-ear cress)	NA	GO:0003700~sequence-specific DNA binding transcription factor activity;GO:0043565~sequence-specific DNA binding	GO:0006351~transcription, DNA-templated	GO:0005634~nucleus
Ma09_g00260	174.107	7.44383	3.96778e-29	3.61381e-26	UP	gi|695055177|ref|XP_009415753.1|	PREDICTED: glyoxalase domain-containing protein 5-like	NA	Musa acuminata subsp. malaccensis	NA	NA	NA	NA
Ma04_g11130	152.473	7.25241	1.40442e-18	5.08569e-16	UP	sp|Q75KV9|BH148_ORYSJ	Transcription factor BHLH148 (Basic helix-loop-helix protein 148) (OsbHLH148) (bHLH transcription factor bHLH148)	BHLH148 Os03g0741100 LOC_Os03g53020 OJ1365_D05.18	Oryza sativa subsp. japonica (Rice)	NA	GO:0003677~DNA binding;GO:0046983~protein dimerization activity	GO:0006351~transcription, DNA-templated;GO:0006355~regulation of transcription, DNA-templated;GO:0009414~response to water deprivation	GO:0005634~nucleus
Ma03_g21690	108.963	6.76769	5.42702e-28	4.53095e-25	UP	gi|695013627|ref|XP_009393604.1|	PREDICTED: uncharacterized protein LOC103979252	NA	Musa acuminata subsp. malaccensis	NA	NA	NA	NA
Ma10_g26080	87.8687	6.45728	1.04321e-10	1.62459e-08	UP	sp|P0C291|GRXS9_ORYSJ	Monothiol glutaredoxin-S9	GRXS9 Os05g0563900 LOC_Os05g48930	Oryza sativa subsp. japonica (Rice)	NA	GO:0009055~electron carrier activity;GO:0015035~protein disulfide oxidoreductase activity;GO:0046872~metal ion binding;GO:0051537~2 iron, 2 sulfur cluster binding	GO:0045454~cell redox homeostasis	GO:0005634~nucleus;GO:0005737~cytoplasm
Ma06_g32910	82.5854	6.36782	5.98514e-41	1.63536e-37	UP	gi|695038392|ref|XP_009406706.1|	PREDICTED: protein TIFY 5A-like	NA	Musa acuminata subsp. malaccensis	NA	NA	NA	NA
Ma04_g03940	73.4715	6.19911	2.59342e-33	3.68634e-30	UP	gi|695016556|ref|XP_009395191.1|	PREDICTED: uncharacterized protein LOC103980475	NA	Musa acuminata subsp. malaccensis	NA	NA	NA	NA
Ma06_g09240	65.7926	6.03985	1.24266e-15	3.5913e-13	UP	sp|O80888|M3K17_ARATH	Mitogen-activated protein kinase kinase kinase 17 (EC 2.7.11.25)	MAPKKK17 At2g32510 T26B15.7	Arabidopsis thaliana (Mouse-ear cress)	NA	GO:0004674~protein serine/threonine kinase activity;GO:0004702~receptor signaling protein serine/threonine kinase activity;GO:0004709~MAP kinase kinase kinase activity;GO:0005524~ATP binding	GO:0006970~response to osmotic stress;GO:0007346~regulation of mitotic cell cycle;GO:0009737~response to abscisic acid;GO:0009738~abscisic acid-activated signaling pathway;GO:0023014~signal transduction by phosphorylation;GO:0031098~stress-activated protein kinase signaling cascade;GO:0032147~activation of protein kinase activity	GO:0005634~nucleus;GO:0005737~cytoplasm
Ma03_g32510	65.7059	6.03795	1.66987e-08	1.78611e-06	UP	sp|Q93WV4|WRK71_ARATH	Probable WRKY transcription factor 71 (WRKY DNA-binding protein 71)	WRKY71 At1g29860 F1N18.10	Arabidopsis thaliana (Mouse-ear cress)	NA	GO:0003700~sequence-specific DNA binding transcription factor activity	GO:0006351~transcription, DNA-templated;GO:0010228~vegetative to reproductive phase transition of meristem;GO:0045893~positive regulation of transcription, DNA-templated	GO:0005634~nucleus
Ma04_g13360	63.7482	5.99431	2.77698e-25	1.81446e-22	UP	sp|O80888|M3K17_ARATH	Mitogen-activated protein kinase kinase kinase 17 (EC 2.7.11.25)	MAPKKK17 At2g32510 T26B15.7	Arabidopsis thaliana (Mouse-ear cress)	NA	GO:0004674~protein serine/threonine kinase activity;GO:0004702~receptor signaling protein serine/threonine kinase activity;GO:0004709~MAP kinase kinase kinase activity;GO:0005524~ATP binding	GO:0006970~response to osmotic stress;GO:0007346~regulation of mitotic cell cycle;GO:0009737~response to abscisic acid;GO:0009738~abscisic acid-activated signaling pathway;GO:0023014~signal transduction by phosphorylation;GO:0031098~stress-activated protein kinase signaling cascade;GO:0032147~activation of protein kinase activity	GO:0005634~nucleus;GO:0005737~cytoplasm
Ma03_g20430	54.9732	5.78066	4.84417e-17	1.56555e-14	UP	sp|Q9SMP5|C94B3_ARATH	Cytochrome P450 94B3 (EC 1.14.14.48) (Jasmonoyl-L-amino acid 12-hydroxylase) (Jasmonoyl-isoleucine-12-hydroxylase)	CYP94B3 At3g48520 T8P19.30	Arabidopsis thaliana (Mouse-ear cress)	NA	GO:0005506~iron ion binding;GO:0016705~oxidoreductase activity, acting on paired donors, with incorporation or reduction of molecular oxygen;GO:0020037~heme binding;GO:0052694~jasmonoyl-isoleucine-12-hydroxylase activity	GO:0002213~defense response to insect;GO:0009555~pollen development;GO:0009611~response to wounding;GO:0009694~jasmonic acid metabolic process;GO:0010154~fruit development;GO:0048480~stigma development;GO:0048653~anther development	GO:0005789~endoplasmic reticulum membrane;GO:0016021~integral component of membrane
Ma04_g06860	50.7087	5.66416	3.15219e-18	1.12788e-15	UP	gi|695017299|ref|XP_009395584.1|	PREDICTED: uncharacterized protein LOC103980802 isoform X2	NA	Musa acuminata subsp. malaccensis	NA	NA	NA	NA
Ma07_g01260	46.3548	5.53465	1.95281e-07	1.6341e-05	UP	sp|O24592|NCED1_MAIZE	9-cis-epoxycarotenoid dioxygenase 1, chloroplastic (EC 1.13.11.51) (Protein VIVIPAROUS14) (VP-14) (VP14)	VP14	Zea mays (Maize)	NA	GO:0045549~9-cis-epoxycarotenoid dioxygenase activity;GO:0046872~metal ion binding	GO:0009688~abscisic acid biosynthetic process	GO:0009570~chloroplast stroma
Ma03_g21180	44.3406	5.47056	2.5119e-49	1.47609e-45	UP	sp|O23180|PLP5_ARATH	Patatin-like protein 5 (AtPLP5) (EC 3.1.1.-) (Patatin-related phospholipase A IIdelta) (pPLAIId) (Phospholipase A IVB) (AtPLAIVB)	PLP5 At4g37060 AP22.93 C7A10.300	Arabidopsis thaliana (Mouse-ear cress)	NA	GO:0004620~phospholipase activity;GO:0047372~acylglycerol lipase activity	GO:0006952~defense response;GO:0010311~lateral root formation;GO:0016042~lipid catabolic process	GO:0005737~cytoplasm;GO:0016020~membrane
Ma03_g17130	42.1451	5.39729	6.20934e-33	7.77617e-30	UP	sp|A2XID3|AOC_ORYSI	Allene oxide cyclase, chloroplastic (OsAOC) (EC 5.3.99.6)	AOC AOC4 OsI_12194	Oryza sativa subsp. indica (Rice)	PATHWAY: Lipid metabolism; polyunsaturated fatty acid biosynthesis. {ECO:0000305}.	GO:0046423~allene-oxide cyclase activity	GO:0006636~unsaturated fatty acid biosynthetic process;GO:0007623~circadian rhythm;GO:0009611~response to wounding;GO:0009625~response to insect;GO:0009637~response to blue light;GO:0009646~response to absence of light;GO:0009651~response to salt stress;GO:0009695~jasmonic acid biosynthetic process;GO:0009723~response to ethylene;GO:0009734~auxin-activated signaling pathway;GO:0009737~response to…	GO:0009507~chloroplast
Ma03_g02030	41.1651	5.36335	1.52774e-37	3.3469e-34	UP	sp|Q84R94|TI10A_ORYSJ	Protein TIFY 10a (OsTIFY10a) (Jasmonate ZIM domain-containing protein 6) (OsJAZ6) (OsJAZ5)	TIFY10A JAZ6 Os03g0402800 LOC_Os03g28940 OsJ_11194 OSJNBb0041J20.5	Oryza sativa subsp. japonica (Rice)	NA	GO:0003714~transcription corepressor activity	GO:0006351~transcription, DNA-templated;GO:0006355~regulation of transcription, DNA-templated;GO:0009611~response to wounding;GO:0031347~regulation of defense response;GO:1903507~negative regulation of nucleic acid-templated transcription;GO:2000022~regulation of jasmonic acid mediated signaling pathway	GO:0005634~nucleus
Ma03_g01360	33.5879	5.06987	4.90546e-05	0.00209133	UP	sp|Q8VYG0|LRL13_ARATH	LEAF RUST 10 DISEASE-RESISTANCE LOCUS RECEPTOR-LIKE PROTEIN KINASE-like 1.3 (EC 2.7.11.1) (Probable receptor-like serine/threonine-protein kinase LRK10L-1.3)	LRK10L-1.3 LRK10L3 At5g38210 MXA21.10	Arabidopsis thaliana (Mouse-ear cress)	NA	GO:0004674~protein serine/threonine kinase activity;GO:0005524~ATP binding	GO:0007166~cell surface receptor signaling pathway;GO:0046777~protein autophosphorylation	GO:0005886~plasma membrane;GO:0016021~integral component of membrane
Ma08_g29360	33.3464	5.05946	4.22165e-18	1.47542e-15	UP	gi|695053896|ref|XP_009415057.1|	PREDICTED: uncharacterized protein LOC103995997	NA	Musa acuminata subsp. malaccensis	NA	NA	NA	NA
Ma04_g02090	33.3418	5.05926	1.05677e-05	0.000548572	UP	gi|695016033|ref|XP_009394912.1|	PREDICTED: uncharacterized protein LOC103980289	NA	Musa acuminata subsp. malaccensis	NA	NA	NA	NA
Ma04_g36920	28.7707	4.84653	6.15321e-07	4.61199e-05	UP	sp|Q9ZUZ3|SAU32_ARATH	Auxin-responsive protein SAUR32 (Protein ABOLISHED APICAL HOOK MAINTENANCE 1) (Protein SMALL AUXIN UP RNA 32)	SAUR32 AAM1 At2g46690	Arabidopsis thaliana (Mouse-ear cress)	NA	NA	GO:0007275~multicellular organismal development;GO:0009734~auxin-activated signaling pathway;GO:0040008~regulation of growth;GO:1900140~regulation of seedling development	GO:0005634~nucleus;GO:0005737~cytoplasm
Ma10_g09700	27.7885	4.79642	6.91789e-17	2.21196e-14	UP	sp|Q42529|TRPA2_ARATH	Tryptophan synthase alpha chain, chloroplastic (EC 4.2.1.20) (Indole-3-glycerol-phosphate lyase, chloroplastic) (EC 4.1.2.8) (Protein TRYPTOPHAN-REQUIRING 3)	TSA1 TRP3 TSA2 At3g54640 T14E10.210	Arabidopsis thaliana (Mouse-ear cress)	PATHWAY: Amino-acid biosynthesis; L-tryptophan biosynthesis; L-tryptophan from chorismate: step 5/5.	GO:0004834~tryptophan synthase activity;GO:0033984~indole-3-glycerol-phosphate lyase activity	GO:0000162~tryptophan biosynthetic process;GO:0009630~gravitropism;GO:0009735~response to cytokinin;GO:0009851~auxin biosynthetic process;GO:0042742~defense response to bacterium;GO:0052544~defense response by callose deposition in cell wall	GO:0009507~chloroplast;GO:0009570~chloroplast stroma
Ma02_g23620	25.8294	4.69094	7.94691e-07	5.70054e-05	UP	sp|A0MFH4|LOR16_ARATH	Protein LURP-one-related 16	At5g20640 T1M15.40	Arabidopsis thaliana (Mouse-ear cress)	NA	NA	NA	NA
Ma09_g26870	24.9585	4.64146	0.000615973	0.0173349	UP	gi|695061213|ref|XP_009419032.1|	PREDICTED: glycine-rich cell wall structural protein-like	NA	Musa acuminata subsp. malaccensis	NA	NA	NA	NA
Ma03_g22760	24.7621	4.63006	0.000620647	0.0174175	UP	NA	NA	NA	NA	NA	NA	NA	NA
Ma03_g00290	23.6799	4.56559	1.90488e-42	5.72531e-39	UP	sp|O49687|MYC4_ARATH	Transcription factor MYC4 (AtMYC4) (Basic helix-loop-helix protein 4) (AtbHLH4) (bHLH 4) (Transcription factor EN 37) (bHLH transcription factor bHLH004)	MYC4 BHLH4 EN37 At4g17880 T6K21.60	Arabidopsis thaliana (Mouse-ear cress)	NA	GO:0003677~DNA binding;GO:0003700~sequence-specific DNA binding transcription factor activity;GO:0043425~bHLH transcription factor binding;GO:0046983~protein dimerization activity	GO:0006351~transcription, DNA-templated;GO:0006355~regulation of transcription, DNA-templated;GO:0006952~defense response;GO:0009718~anthocyanin-containing compound biosynthetic process;GO:0045893~positive regulation of transcription, DNA-templated	GO:0005634~nucleus
Ma08_g24270	22.7029	4.50481	0.00119672	0.0294582	UP	NA	NA	NA	NA	NA	NA	NA	NA
Ma04_g18790	21.3542	4.41645	0.00168909	0.0387524	UP	sp|Q8VZG8|MIK2_ARATH	MDIS1-interacting receptor like kinase 2 (AtMIK2) (Probable LRR receptor-like serine/threonine-protein kinase At4g08850) (EC 2.7.11.1)	MIK2 At4g08850 T32A17.160	Arabidopsis thaliana (Mouse-ear cress)	NA	GO:0004674~protein serine/threonine kinase activity;GO:0005524~ATP binding	NA	GO:0005886~plasma membrane;GO:0009506~plasmodesma;GO:0016020~membrane;GO:0016021~integral component of membrane;GO:0090406~pollen tube
Ma06_g09120	21.2513	4.40948	1.23607e-22	6.79216e-20	UP	sp|Q9ZUX1|C94C1_ARATH	Cytochrome P450 94C1 (EC 1.14.14.49) (12-hydroxyjasmonoyl-L-amino acid 12-hydroxylase)	CYP94C1 At2g27690 F15K20.21	Arabidopsis thaliana (Mouse-ear cress)	NA	GO:0005506~iron ion binding;GO:0018685~alkane 1-monooxygenase activity;GO:0020037~heme binding	GO:0009611~response to wounding	GO:0005789~endoplasmic reticulum membrane;GO:0016021~integral component of membrane;GO:0043231~intracellular membrane-bounded organelle
Ma08_g07830	20.8532	4.3822	9.33775e-13	1.94899e-10	UP	sp|Q9FGF8|ABR1_ARATH	Ethylene-responsive transcription factor ABR1 (Protein ABA REPRESSOR 1)	ABR1 ERF111 At5g64750 MVP7.8	Arabidopsis thaliana (Mouse-ear cress)	NA	GO:0003677~DNA binding;GO:0003700~sequence-specific DNA binding transcription factor activity	GO:0006351~transcription, DNA-templated;GO:0006970~response to osmotic stress;GO:0009737~response to abscisic acid;GO:0009738~abscisic acid-activated signaling pathway;GO:0009749~response to glucose;GO:0009788~negative regulation of abscisic acid-activated signaling pathway;GO:0009873~ethylene-activated signaling pathway;GO:0050832~defense response to fungus;GO:1902074~response to salt	GO:0005634~nucleus
Ma06_g10710	20.3737	4.34864	3.59415e-05	0.00161473	UP	gi|695032726|ref|XP_009403921.1|	PREDICTED: uncharacterized protein LOC103987361	NA	Musa acuminata subsp. malaccensis	NA	NA	NA	NA
Ma07_g00070	20.0798	4.32767	0.000853767	0.0225007	UP	sp|Q8GWA1|NDA1_ARATH	Internal alternative NAD(P)H-ubiquinone oxidoreductase A1, mitochondrial (EC 1.6.5.9) (Internal alternative NADH dehydrogenase NDA1) (Internal non-phosphorylating NAD(P)H dehydrogenase 1) (AtNDI1) (NADH:ubiquinone reductase (non-electrogenic) NDA1)	NDA1 NDI1 At1g07180 F10K1.11	Arabidopsis thaliana (Mouse-ear cress)	NA	GO:0003954~NADH dehydrogenase activity;GO:0003959~NADPH dehydrogenase activity	GO:0055114~oxidation-reduction process;GO:0071482~cellular response to light stimulus	GO:0005739~mitochondrion;GO:0005759~mitochondrial matrix;GO:0005777~peroxisome;GO:0031304~intrinsic component of mitochondrial inner membrane
Ma07_g28560	19.4682	4.28305	4.36299e-17	1.42537e-14	UP	sp|P46604|HAT22_ARATH	Homeobox-leucine zipper protein HAT22 (Homeodomain-leucine zipper protein HAT22) (HD-ZIP protein 22)	HAT22 At4g37790 T28I19.70	Arabidopsis thaliana (Mouse-ear cress)	NA	GO:0003700~sequence-specific DNA binding transcription factor activity;GO:0043565~sequence-specific DNA binding	GO:0006351~transcription, DNA-templated;GO:0009414~response to water deprivation;GO:0009735~response to cytokinin;GO:0009737~response to abscisic acid;GO:0009738~abscisic acid-activated signaling pathway	GO:0005634~nucleus
Ma01_g00720	17.5725	4.13524	1.76564e-33	2.65341e-30	UP	sp|Q6IEL0|WRK71_ORYSI	WRKY transcription factor WRKY71 (OsWRKY71)	WRKY71 OsI_06106	Oryza sativa subsp. indica (Rice)	NA	GO:0003700~sequence-specific DNA binding transcription factor activity;GO:0043565~sequence-specific DNA binding	GO:0006351~transcription, DNA-templated;GO:0006952~defense response;GO:0009611~response to wounding;GO:0009617~response to bacterium;GO:0009685~gibberellin metabolic process;GO:0009723~response to ethylene;GO:0009737~response to abscisic acid;GO:0009739~response to gibberellin;GO:0009740~gibberellic acid mediated signaling pathway;GO:0009751~response to salicylic acid;GO:0009753~response to jasmo…	GO:0005634~nucleus
Ma06_g19400	17.0873	4.09486	3.43104e-14	8.45274e-12	UP	sp|Q70II3|EF110_ARATH	Ethylene-responsive transcription factor ERF110	ERF110 At5g50080 MPF21.9	Arabidopsis thaliana (Mouse-ear cress)	NA	GO:0003677~DNA binding;GO:0003700~sequence-specific DNA binding transcription factor activity	GO:0006351~transcription, DNA-templated;GO:0009873~ethylene-activated signaling pathway;GO:0045893~positive regulation of transcription, DNA-templated;GO:0048510~regulation of timing of transition from vegetative to reproductive phase	GO:0005634~nucleus
Ma10_g16860	16.8105	4.07129	1.24291e-22	6.79216e-20	UP	gi|695066161|ref|XP_009379961.1|	PREDICTED: dirigent protein 1-like	NA	Musa acuminata subsp. malaccensis	NA	NA	NA	NA
Ma10_g22540	16.5707	4.05056	1.56954e-12	3.14495e-10	UP	gi|695067428|ref|XP_009380630.1|	PREDICTED: uncharacterized protein LOC103968974	NA	Musa acuminata subsp. malaccensis	NA	NA	NA	NA
Ma06_g12960	16.0082	4.00074	5.18269e-06	0.000295625	UP	gi|695033307|ref|XP_009404155.1|	PREDICTED: uncharacterized protein LOC103987550	NA	Musa acuminata subsp. malaccensis	NA	NA	NA	NA
Ma04_g22380	15.2128	3.92721	0.000485924	0.0141399	UP	sp|Q9FF29|PR5K_ARATH	PR5-like receptor kinase (EC 2.7.11.1)	PR5K At5g38280 MXA21.170	Arabidopsis thaliana (Mouse-ear cress)	NA	GO:0004672~protein kinase activity;GO:0004675~transmembrane receptor protein serine/threonine kinase activity;GO:0005524~ATP binding	GO:0009620~response to fungus	GO:0009506~plasmodesma;GO:0016021~integral component of membrane
Ma03_g04190	14.5544	3.86339	0.00035641	0.0109197	UP	gi|695008030|ref|XP_009390588.1|	PREDICTED: polycystic kidney disease protein 1-like 3	NA	Musa acuminata subsp. malaccensis	NA	NA	NA	NA
Ma04_g18740	14.3996	3.84796	1.39263e-06	9.5346e-05	UP	sp|Q6R0A6|MYB63_ARATH	Transcription factor MYB63 (Myb-related protein 63) (AtMYB63)	MYB63 At1g79180 YUP8H12R.21	Arabidopsis thaliana (Mouse-ear cress)	NA	GO:0000981~sequence-specific DNA binding RNA polymerase II transcription factor activity;GO:0001135~RNA polymerase II transcription factor recruiting transcription factor activity;GO:0003700~sequence-specific DNA binding transcription factor activity;GO:0043565~sequence-specific DNA binding;GO:0044212~transcription regulatory region DNA binding	GO:0006351~transcription, DNA-templated;GO:0006357~regulation of transcription from RNA polymerase II promoter;GO:0009411~response to UV;GO:0009751~response to salicylic acid;GO:0009753~response to jasmonic acid;GO:0009809~lignin biosynthetic process;GO:0030154~cell differentiation;GO:0045893~positive regulation of transcription, DNA-templated;GO:2000652~regulation of secondary cell wall biogenes…	GO:0005634~nucleus
Ma03_g27230	14.3745	3.84544	0.00036156	0.0110437	UP	gi|695012415|ref|XP_009392966.1|	PREDICTED: uncharacterized protein LOC103978767	NA	Musa acuminata subsp. malaccensis	NA	NA	NA	NA
Ma08_g08330	13.8917	3.79615	0.000484442	0.0141226	UP	sp|Q9M8K5|HIP32_ARATH	Heavy metal-associated isoprenylated plant protein 32 (AtHIP32)	HIPP32 At3g06130 F28L1.7	Arabidopsis thaliana (Mouse-ear cress)	NA	GO:0046914~transition metal ion binding	GO:0030001~metal ion transport;GO:0046916~cellular transition metal ion homeostasis	GO:0005618~cell wall;GO:0005737~cytoplasm
Ma03_g21270	13.5579	3.76106	0.00118799	0.0293637	UP	sp|Q93WU9|WRK51_ARATH	Probable WRKY transcription factor 51 (WRKY DNA-binding protein 51)	WRKY51 At5g64810 MXK3.3	Arabidopsis thaliana (Mouse-ear cress)	NA	GO:0003700~sequence-specific DNA binding transcription factor activity;GO:0043565~sequence-specific DNA binding	GO:0006351~transcription, DNA-templated;GO:0009867~jasmonic acid mediated signaling pathway;GO:0042742~defense response to bacterium;GO:0050832~defense response to fungus	GO:0005634~nucleus
Ma03_g26170	13.3188	3.7354	0.000654832	0.0180897	UP	sp|Q9ZW30|GSTU1_ARATH	Glutathione S-transferase U1 (AtGSTU1) (EC 2.5.1.18) (GST class-tau member 1) (Glutathione S-transferase 19)	GSTU1 GST19 At2g29490 F16P2.13	Arabidopsis thaliana (Mouse-ear cress)	NA	GO:0004364~glutathione transferase activity	GO:0006749~glutathione metabolic process;GO:0009407~toxin catabolic process	GO:0005737~cytoplasm;GO:0005829~cytosol
Ma10_g13000	13.0293	3.70369	1.21545e-12	2.49049e-10	UP	sp|Q5NBM8|CSA_ORYSJ	Transcription factor CSA (Myb-related protein CSA) (Protein CARBON STARVED ANTHER)	CSA Os01g0274800 LOC_Os01g16810 P0038F12.1 P0424A08.17	Oryza sativa subsp. japonica (Rice)	NA	GO:0000981~sequence-specific DNA binding RNA polymerase II transcription factor activity;GO:0001135~RNA polymerase II transcription factor recruiting transcription factor activity;GO:0043565~sequence-specific DNA binding;GO:0044212~transcription regulatory region DNA binding	GO:0006351~transcription, DNA-templated;GO:0006357~regulation of transcription from RNA polymerase II promoter;GO:0030154~cell differentiation	GO:0005634~nucleus
Ma06_g38460	12.8143	3.67968	0.000204084	0.00693885	UP	sp|O04017|NAC98_ARATH	Protein CUP-SHAPED COTYLEDON 2 (NAC domain-containing protein 98) (ANAC098) (NAC domain-containing protein CUC2)	NAC098 CUC2 At5g53950 K19P17.12	Arabidopsis thaliana (Mouse-ear cress)	NA	GO:0003677~DNA binding;GO:0003700~sequence-specific DNA binding transcription factor activity	GO:0006351~transcription, DNA-templated;GO:0010072~primary shoot apical meristem specification;GO:0010223~secondary shoot formation;GO:0048366~leaf development	GO:0005634~nucleus
Ma03_g31440	12.7548	3.67296	0.000118848	0.00437757	UP	sp|Q0D4Z6|GH38_ORYSJ	Probable indole-3-acetic acid-amido synthetase GH3.8 (EC 6.3.2.-) (Auxin-responsive GH3-like protein 8) (OsGH3-8)	GH3.8 Os07g0592600 LOC_Os07g40290 OJ1710_H11.110 OsJ_023992 OsJ_24963	Oryza sativa subsp. japonica (Rice)	NA	GO:0016874~ligase activity	NA	NA
Ma11_g12140	12.4082	3.63322	0.000155283	0.00547791	UP	NA	NA	NA	NA	NA	NA	NA	NA
Ma07_g16310	12.3948	3.63167	9.60393e-06	0.000506413	UP	sp|Q0DAJ3|WRK28_ORYSJ	WRKY transcription factor WRKY28 (OsWRKY28)	WRKY28 Os06g0649000 OsJ_22168 OSJNBa0062J02.29 OSNPB_060649000	Oryza sativa subsp. japonica (Rice)	NA	GO:0003700~sequence-specific DNA binding transcription factor activity;GO:0043565~sequence-specific DNA binding	GO:0006351~transcription, DNA-templated;GO:0006952~defense response;GO:0009620~response to fungus;GO:0010200~response to chitin;GO:0045892~negative regulation of transcription, DNA-templated	GO:0005634~nucleus
Ma04_g29180	12.3531	3.62681	0.00118656	0.0293525	UP	gi|695022470|ref|XP_009398363.1|	PREDICTED: uncharacterized protein LOC103982976	NA	Musa acuminata subsp. malaccensis	NA	NA	NA	NA
Ma01_g11970	12.3453	3.62589	2.36043e-21	1.20246e-18	UP	sp|Q651Z5|HOX6_ORYSJ	Homeobox-leucine zipper protein HOX6 (HD-ZIP protein HOX6) (Homeodomain transcription factor HOX6) (OsHox6)	HOX6 Os09g0528200 LOC_Os09g35910 OJ1439_F07.36	Oryza sativa subsp. japonica (Rice)	NA	GO:0003700~sequence-specific DNA binding transcription factor activity;GO:0043565~sequence-specific DNA binding	GO:0006351~transcription, DNA-templated	GO:0005634~nucleus
Ma02_g20940	12.279	3.61812	1.1817e-08	1.301e-06	UP	gi|695003789|ref|XP_009387379.1|	PREDICTED: uncharacterized protein C24B11.05-like isoform X2	NA	Musa acuminata subsp. malaccensis	NA	NA	NA	NA
Ma04_g02450	11.7262	3.55166	1.49471e-35	2.64265e-32	UP	sp|Q52QH4|NAC68_ORYSJ	NAC domain-containing protein 68 (ONAC068) (OsNAC4)	NAC068 NAC4 Os01g0816100 LOC_Os01g60020 B1148D12.1 OSJNBa0085D07.44	Oryza sativa subsp. japonica (Rice)	NA	GO:0003677~DNA binding	GO:0006351~transcription, DNA-templated;GO:0006355~regulation of transcription, DNA-templated	GO:0005634~nucleus
Ma11_g03400	11.5268	3.52693	8.09155e-06	0.000434285	UP	NA	NA	NA	NA	NA	NA	NA	NA
Ma04_g28670	11.4979	3.5233	8.93416e-15	2.39755e-12	UP	sp|Q9LTA6|WAV3_ARATH	E3 ubiquitin-protein ligase WAV3 (EC 2.3.2.27) (Protein WAVY GROWTH 3) (RING-type E3 ubiquitin transferase WAV3)	WAV3 At5g49665 K2I5.2	Arabidopsis thaliana (Mouse-ear cress)	NA	GO:0046872~metal ion binding;GO:0061630~ubiquitin protein ligase activity	GO:0009630~gravitropism;GO:0016567~protein ubiquitination;GO:0048364~root development	GO:0005886~plasma membrane
Ma03_g04820	11.3908	3.5098	0.000202176	0.00689739	UP	sp|Q9C5V5|GLR28_ARATH	Glutamate receptor 2.8 (Ligand-gated ion channel 2.8)	GLR2.8 GLUR9 At2g29110 T9I4.19	Arabidopsis thaliana (Mouse-ear cress)	NA	GO:0004970~ionotropic glutamate receptor activity;GO:0005262~calcium channel activity;GO:0008066~glutamate receptor activity	GO:0006816~calcium ion transport;GO:0019722~calcium-mediated signaling;GO:0071230~cellular response to amino acid stimulus	GO:0005622~intracellular;GO:0005886~plasma membrane;GO:0016021~integral component of membrane
Ma10_g05510	11.2571	3.49276	2.82927e-13	6.16206e-11	UP	sp|Q8VY27|E70H1_ARATH	Exocyst complex component EXO70H1 (AtExo70h1) (Exocyst subunit Exo70 family protein H1)	EXO70H1 At3g55150 T26I12.30	Arabidopsis thaliana (Mouse-ear cress)	NA	NA	GO:0002237~response to molecule of bacterial origin;GO:0006887~exocytosis;GO:0006952~defense response;GO:0009617~response to bacterium;GO:0009620~response to fungus;GO:1900426~positive regulation of defense response to bacterium	GO:0000145~exocyst;GO:0005634~nucleus;GO:0005829~cytosol;GO:0012505~endomembrane system;GO:0016020~membrane;GO:0031982~vesicle;GO:0045335~phagocytic vesicle
Ma09_g27050	10.4381	3.38379	0.000248264	0.00811949	UP	sp|O48716|JGB_ARATH	Protein JINGUBANG	JGB At2g26490 T9J22.16	Arabidopsis thaliana (Mouse-ear cress)	NA	NA	GO:0009846~pollen germination	GO:0005634~nucleus;GO:0005737~cytoplasm
Ma02_g03430	10.2707	3.36047	1.34859e-12	2.72034e-10	UP	gi|695002697|ref|XP_009381529.1|	PREDICTED: uncharacterized protein LOC103969650	NA	Musa acuminata subsp. malaccensis	NA	NA	NA	NA
Ma02_g19520	10.2503	3.35759	5.23953e-05	0.00219331	UP	sp|O80337|EF100_ARATH	Ethylene-responsive transcription factor 1A (AtERF1A) (Ethylene-responsive element-binding factor 1A) (EREBP-1A)	ERF1A ERF-1 ERF100 At4g17500 dl4785w FCAALL.123	Arabidopsis thaliana (Mouse-ear cress)	NA	GO:0003677~DNA binding;GO:0003700~sequence-specific DNA binding transcription factor activity	GO:0006351~transcription, DNA-templated;GO:0006952~defense response;GO:0009873~ethylene-activated signaling pathway;GO:0010087~phloem or xylem histogenesis;GO:0010200~response to chitin;GO:0051301~cell division	GO:0005634~nucleus
Ma01_g03120	10.2503	3.35759	5.23953e-05	0.00219331	UP	sp|Q9SLP1|C78A9_ARATH	Cytochrome P450 78A9 (EC 1.14.-.-)	CYP78A9 At3g61880 F21F14.50	Arabidopsis thaliana (Mouse-ear cress)	NA	GO:0005506~iron ion binding;GO:0016709~oxidoreductase activity, acting on paired donors, with incorporation or reduction of molecular oxygen, NAD(P)H as one donor, and incorporation of one atom of oxygen;GO:0020037~heme binding	GO:0010154~fruit development;GO:0040008~regulation of growth;GO:0044550~secondary metabolite biosynthetic process;GO:0048316~seed development	GO:0016020~membrane;GO:0016021~integral component of membrane
Ma04_g15010	9.87781	3.30419	2.94932e-07	2.37018e-05	UP	sp|Q9C983|WRK57_ARATH	Probable WRKY transcription factor 57 (WRKY DNA-binding protein 57)	WRKY57 At1g69310 F10D13.1 F23O10.11	Arabidopsis thaliana (Mouse-ear cress)	NA	GO:0003700~sequence-specific DNA binding transcription factor activity;GO:0043565~sequence-specific DNA binding;GO:0044212~transcription regulatory region DNA binding	GO:0006351~transcription, DNA-templated;GO:0006970~response to osmotic stress;GO:0009414~response to water deprivation;GO:0009651~response to salt stress	GO:0005634~nucleus
Ma08_g10050	9.76626	3.28781	1.55898e-37	3.3469e-34	UP	gi|695076148|ref|XP_009385347.1|	PREDICTED: phylloplanin-like	NA	Musa acuminata subsp. malaccensis	NA	NA	NA	NA
Ma10_g31260	9.69449	3.27716	5.07106e-06	0.00029087	UP	sp|Q9M896|TBL20_ARATH	Protein trichome birefringence-like 20	TBL20 At3g02440 F16B3.7	Arabidopsis thaliana (Mouse-ear cress)	NA	GO:0016413~O-acetyltransferase activity	GO:0071554~cell wall organization or biogenesis	GO:0005794~Golgi apparatus;GO:0016021~integral component of membrane
Ma05_g09330	9.6488	3.27035	2.25024e-11	3.88696e-09	UP	gi|695026476|ref|XP_009400536.1|	PREDICTED: Bowman-Birk type proteinase inhibitor-like	NA	Musa acuminata subsp. malaccensis	NA	NA	NA	NA
Ma08_g16700	9.49786	3.2476	3.90949e-23	2.25968e-20	UP	sp|Q9XFK7|MFT_ARATH	Protein MOTHER of FT and TFL1	MFT At1g18100 E12A11 T10F20.11 T10F20.7	Arabidopsis thaliana (Mouse-ear cress)	NA	NA	GO:0009737~response to abscisic acid;GO:0009738~abscisic acid-activated signaling pathway;GO:0010030~positive regulation of seed germination	GO:0005634~nucleus;GO:0005737~cytoplasm
Ma04_g21160	9.44742	3.23992	2.15059e-06	0.000140213	UP	sp|O80337|EF100_ARATH	Ethylene-responsive transcription factor 1A (AtERF1A) (Ethylene-responsive element-binding factor 1A) (EREBP-1A)	ERF1A ERF-1 ERF100 At4g17500 dl4785w FCAALL.123	Arabidopsis thaliana (Mouse-ear cress)	NA	GO:0003677~DNA binding;GO:0003700~sequence-specific DNA binding transcription factor activity	GO:0006351~transcription, DNA-templated;GO:0006952~defense response;GO:0009873~ethylene-activated signaling pathway;GO:0010087~phloem or xylem histogenesis;GO:0010200~response to chitin;GO:0051301~cell division	GO:0005634~nucleus
Ma07_g02310	9.22754	3.20595	2.52033e-14	6.3126e-12	UP	sp|Q9ZUF4|RIPK_ARATH	Serine/threonine-protein kinase RIPK (EC 2.7.11.1) (ACIK1A/PBL14) (ACRE protein ortholog 264A) (AtACRE264a) (PBS1-like protein 14) (RPM1-induced protein kinase)	RIPK PBL14 PIX8 At2g05940	Arabidopsis thaliana (Mouse-ear cress)	NA	GO:0004674~protein serine/threonine kinase activity;GO:0004675~transmembrane receptor protein serine/threonine kinase activity;GO:0005524~ATP binding	GO:0006468~protein phosphorylation;GO:0007166~cell surface receptor signaling pathway;GO:0042742~defense response to bacterium	GO:0005886~plasma membrane
Ma06_g03830	9.22545	3.20562	8.1724e-28	6.63864e-25	UP	sp|Q8RXN0|AB11G_ARATH	ABC transporter G family member 11 (ABC transporter ABCG.11) (AtABCG11) (Protein CUTICULAR DEFECT AND ORGAN FUSION 1) (Protein DESPERADO) (Protein PERMEABLE LEAVES 1) (White-brown complex homolog protein 11) (AtWBC11)	ABCG11 COF1 DSO PEL1 WBC11 At1g17840 F2H15.7	Arabidopsis thaliana (Mouse-ear cress)	NA	GO:0005524~ATP binding;GO:0015245~fatty acid transporter activity;GO:0042626~ATPase activity, coupled to transmembrane movement of substances;GO:0042803~protein homodimerization activity	GO:0009611~response to wounding;GO:0009651~response to salt stress;GO:0009737~response to abscisic acid;GO:0010222~stem vascular tissue pattern formation;GO:0010588~cotyledon vascular tissue pattern formation;GO:0015908~fatty acid transport;GO:0080051~cutin transport	GO:0005886~plasma membrane;GO:0009897~external side of plasma membrane;GO:0016021~integral component of membrane
Ma06_g26670	8.87843	3.1503	0.000221007	0.0073971	UP	sp|O64411|PAO_MAIZE	Polyamine oxidase (EC 1.5.3.14) (EC 1.5.3.15)	PAO	Zea mays (Maize)	NA	GO:0052893~N1-acetylspermine:oxygen oxidoreductase (propane-1,3-diamine-forming) activity;GO:0052896~spermidine oxidase (propane-1,3-diamine-forming) activity;GO:0052897~N8-acetylspermidine:oxygen oxidoreductase (propane-1,3-diamine-forming) activity;GO:0052898~N1-acetylspermidine:oxygen oxidoreductase (propane-1,3-diamine-forming) activity;GO:0052900~spermine oxidase (propane-1,3-diamine-forming…	NA	NA
Ma08_g06680	8.6395	3.11095	5.01346e-20	2.15264e-17	UP	sp|Q9FE67|ERF80_ARATH	Ethylene-responsive transcription factor 9 (AtERF9) (Ethylene-responsive element-binding factor 9) (EREBP-9)	ERF9 ERF-9 ERF080 At5g44210 MLN1.14	Arabidopsis thaliana (Mouse-ear cress)	NA	GO:0003700~sequence-specific DNA binding transcription factor activity;GO:0043565~sequence-specific DNA binding	GO:0006351~transcription, DNA-templated;GO:0006952~defense response;GO:0009873~ethylene-activated signaling pathway;GO:0019760~glucosinolate metabolic process	GO:0005634~nucleus;GO:0016020~membrane
Ma02_g18820	8.35937	3.06339	1.67344e-05	0.000831353	UP	sp|Q9SSC1|Y1801_ARATH	MAPK kinase substrate protein At1g80180	At1g80180 F18B13.26	Arabidopsis thaliana (Mouse-ear cress)	NA	NA	GO:0010375~stomatal complex patterning	GO:0005886~plasma membrane
Ma03_g10250	8.22489	3.04	1.10798e-05	0.00057121	UP	sp|O65786|C71B4_ARATH	Cytochrome P450 71B4 (EC 1.14.-.-)	CYP71B4 At3g26280 MTC11.21	Arabidopsis thaliana (Mouse-ear cress)	NA	GO:0005506~iron ion binding;GO:0016709~oxidoreductase activity, acting on paired donors, with incorporation or reduction of molecular oxygen, NAD(P)H as one donor, and incorporation of one atom of oxygen;GO:0020037~heme binding	GO:0044550~secondary metabolite biosynthetic process	GO:0016020~membrane;GO:0016021~integral component of membrane
Ma03_g02700	8.16091	3.02873	8.8418e-11	1.40608e-08	UP	sp|Q0WPW4|ACCO5_ARATH	1-aminocyclopropane-1-carboxylate oxidase 5 (ACC oxidase 5) (AtACO5) (EC 1.14.17.4)	At1g77330 F2P24.4	Arabidopsis thaliana (Mouse-ear cress)	PATHWAY: Alkene biosynthesis; ethylene biosynthesis via S-adenosyl-L-methionine; ethylene from S-adenosyl-L-methionine: step 2/2.	GO:0009815~1-aminocyclopropane-1-carboxylate oxidase activity;GO:0031418~L-ascorbic acid binding;GO:0046872~metal ion binding	GO:0006952~defense response;GO:0009693~ethylene biosynthetic process	NA
Ma05_g12190	8.09101	3.01632	6.80378e-05	0.00270138	UP	sp|O23066|C86A2_ARATH	Cytochrome P450 86A2 (EC 1.14.14.1) (Protein ABERRANT INDUCTION OF TYPE THREE 1)	CYP86A2 ATT1 At4g00360 A_IG005I10.21 F5I10.21	Arabidopsis thaliana (Mouse-ear cress)	NA	GO:0005506~iron ion binding;GO:0018685~alkane 1-monooxygenase activity;GO:0020037~heme binding;GO:0070330~aromatase activity	GO:0006631~fatty acid metabolic process;GO:0006952~defense response	GO:0016021~integral component of membrane
Ma06_g18500	8.00798	3.00144	1.72925e-06	0.000114733	UP	sp|O80888|M3K17_ARATH	Mitogen-activated protein kinase kinase kinase 17 (EC 2.7.11.25)	MAPKKK17 At2g32510 T26B15.7	Arabidopsis thaliana (Mouse-ear cress)	NA	GO:0004674~protein serine/threonine kinase activity;GO:0004702~receptor signaling protein serine/threonine kinase activity;GO:0004709~MAP kinase kinase kinase activity;GO:0005524~ATP binding	GO:0006970~response to osmotic stress;GO:0007346~regulation of mitotic cell cycle;GO:0009737~response to abscisic acid;GO:0009738~abscisic acid-activated signaling pathway;GO:0023014~signal transduction by phosphorylation;GO:0031098~stress-activated protein kinase signaling cascade;GO:0032147~activation of protein kinase activity	GO:0005634~nucleus;GO:0005737~cytoplasm
Ma03_g10270	7.90876	2.98345	4.89086e-30	4.74193e-27	UP	sp|O64718|C71B9_ARATH	Cytochrome P450 71B9 (EC 1.14.-.-)	CYP71B9 At2g02580 T8K22.12	Arabidopsis thaliana (Mouse-ear cress)	NA	GO:0005506~iron ion binding;GO:0016709~oxidoreductase activity, acting on paired donors, with incorporation or reduction of molecular oxygen, NAD(P)H as one donor, and incorporation of one atom of oxygen;GO:0020037~heme binding	GO:0044550~secondary metabolite biosynthetic process	GO:0016020~membrane;GO:0016021~integral component of membrane
Ma05_g26750	7.84057	2.97096	7.77644e-09	8.99515e-07	UP	sp|Q9SX20|PTR18_ARATH	Protein NRT1/ PTR FAMILY 3.1 (AtNPF3.1)	NPF3.1 NITR At1g68570 F24J5.19	Arabidopsis thaliana (Mouse-ear cress)	NA	GO:0022857~transmembrane transporter activity	GO:0010336~gibberellic acid homeostasis;GO:0042128~nitrate assimilation	GO:0005886~plasma membrane;GO:0016021~integral component of membrane
Ma06_g33990	7.76116	2.95627	2.30851e-31	2.47802e-28	UP	sp|Q52QH4|NAC68_ORYSJ	NAC domain-containing protein 68 (ONAC068) (OsNAC4)	NAC068 NAC4 Os01g0816100 LOC_Os01g60020 B1148D12.1 OSJNBa0085D07.44	Oryza sativa subsp. japonica (Rice)	NA	GO:0003677~DNA binding	GO:0006351~transcription, DNA-templated;GO:0006355~regulation of transcription, DNA-templated	GO:0005634~nucleus
Ma06_g26700	7.66504	2.93829	8.57101e-07	6.07572e-05	UP	sp|Q8VYH6|B651B_ARATH	Cytochrome b561 and DOMON domain-containing protein At4g17280 (Protein b561A.tha2)	At4g17280 dl4675c FCAALL.393	Arabidopsis thaliana (Mouse-ear cress)	NA	GO:0046872~metal ion binding	GO:0055114~oxidation-reduction process	GO:0016021~integral component of membrane
Ma06_g27170	7.65879	2.93712	6.49291e-25	4.06564e-22	UP	sp|Q7F2L3|NAC48_ORYSJ	NAC domain-containing protein 48 (ONAC048) (OsNAC6) (Protein STRESS-RESPONSIVE NAC 2)	NAC048 NAC6 SNAC2 Os01g0884300 LOC_Os01g66120 B1065E10.51 OsJ_04317	Oryza sativa subsp. japonica (Rice)	NA	GO:0043565~sequence-specific DNA binding	GO:0006351~transcription, DNA-templated;GO:0009409~response to cold;GO:0040008~regulation of growth;GO:0045893~positive regulation of transcription, DNA-templated;GO:0048364~root development;GO:1900150~regulation of defense response to fungus;GO:1901002~positive regulation of response to salt stress;GO:1902584~positive regulation of response to water deprivation	GO:0005634~nucleus
Ma03_g17920	7.55452	2.91734	2.90649e-09	3.60982e-07	UP	gi|695011754|ref|XP_009392608.1|	PREDICTED: uncharacterized protein LOC103978513	NA	Musa acuminata subsp. malaccensis	NA	NA	NA	NA
Ma11_g20530	7.54219	2.91498	2.74496e-10	3.98563e-08	UP	NA	NA	NA	NA	NA	NA	NA	NA
Ma09_g26460	7.54114	2.91478	0.0019123	0.0424805	UP	gi|695061128|ref|XP_009418985.1|	PREDICTED: protein TIFY 5A-like	NA	Musa acuminata subsp. malaccensis	NA	NA	NA	NA
Ma05_g02500	7.50352	2.90757	5.41525e-18	1.87081e-15	UP	sp|O24592|NCED1_MAIZE	9-cis-epoxycarotenoid dioxygenase 1, chloroplastic (EC 1.13.11.51) (Protein VIVIPAROUS14) (VP-14) (VP14)	VP14	Zea mays (Maize)	NA	GO:0045549~9-cis-epoxycarotenoid dioxygenase activity;GO:0046872~metal ion binding	GO:0009688~abscisic acid biosynthetic process	GO:0009570~chloroplast stroma
Ma05_g04890	7.40816	2.88912	1.50379e-10	2.24865e-08	UP	sp|Q84R94|TI10A_ORYSJ	Protein TIFY 10a (OsTIFY10a) (Jasmonate ZIM domain-containing protein 6) (OsJAZ6) (OsJAZ5)	TIFY10A JAZ6 Os03g0402800 LOC_Os03g28940 OsJ_11194 OSJNBb0041J20.5	Oryza sativa subsp. japonica (Rice)	NA	GO:0003714~transcription corepressor activity	GO:0006351~transcription, DNA-templated;GO:0006355~regulation of transcription, DNA-templated;GO:0009611~response to wounding;GO:0031347~regulation of defense response;GO:1903507~negative regulation of nucleic acid-templated transcription;GO:2000022~regulation of jasmonic acid mediated signaling pathway	GO:0005634~nucleus
Ma08_g28860	7.26245	2.86046	1.04772e-15	3.06432e-13	UP	sp|Q9SMP5|C94B3_ARATH	Cytochrome P450 94B3 (EC 1.14.14.48) (Jasmonoyl-L-amino acid 12-hydroxylase) (Jasmonoyl-isoleucine-12-hydroxylase)	CYP94B3 At3g48520 T8P19.30	Arabidopsis thaliana (Mouse-ear cress)	NA	GO:0005506~iron ion binding;GO:0016705~oxidoreductase activity, acting on paired donors, with incorporation or reduction of molecular oxygen;GO:0020037~heme binding;GO:0052694~jasmonoyl-isoleucine-12-hydroxylase activity	GO:0002213~defense response to insect;GO:0009555~pollen development;GO:0009611~response to wounding;GO:0009694~jasmonic acid metabolic process;GO:0010154~fruit development;GO:0048480~stigma development;GO:0048653~anther development	GO:0005789~endoplasmic reticulum membrane;GO:0016021~integral component of membrane
Ma00_g02580	7.2577	2.85951	1.16047e-19	4.65056e-17	UP	sp|Q6ZD89|OMT1_ORYSJ	Flavone 3'-O-methyltransferase 1 (OsOMT1) (EC 2.1.1.42) (Acetylserotonin O-methyltransferase COMT) (EC 2.1.1.4) (Caffeate O-methyltransferase 1) (OsCOMT1) (EC 2.1.1.68) (OsCOMT) (Quercetin 3'-O-methyltransferase 1)	COMT ROMT-9 Os08g0157500 LOC_Os08g06100 OsJ_26105 P0438H08.29	Oryza sativa subsp. japonica (Rice)	PATHWAY: Flavonoid metabolism; quercetin degradation.	GO:0017096~acetylserotonin O-methyltransferase activity;GO:0030744~luteolin O-methyltransferase activity;GO:0046983~protein dimerization activity;GO:0047763~caffeate O-methyltransferase activity	GO:0009809~lignin biosynthetic process;GO:0030187~melatonin biosynthetic process;GO:0051555~flavonol biosynthetic process	GO:0005737~cytoplasm
Ma05_g21000	7.11099	2.83005	2.17228e-06	0.00014132	UP	sp|O04017|NAC98_ARATH	Protein CUP-SHAPED COTYLEDON 2 (NAC domain-containing protein 98) (ANAC098) (NAC domain-containing protein CUC2)	NAC098 CUC2 At5g53950 K19P17.12	Arabidopsis thaliana (Mouse-ear cress)	NA	GO:0003677~DNA binding;GO:0003700~sequence-specific DNA binding transcription factor activity	GO:0006351~transcription, DNA-templated;GO:0010072~primary shoot apical meristem specification;GO:0010223~secondary shoot formation;GO:0048366~leaf development	GO:0005634~nucleus
Ma07_g18910	7.09626	2.82706	7.67633e-05	0.0029886	UP	sp|A2Z3E5|SGR_ORYSI	Protein STAY-GREEN, chloroplastic (Protein STAYGREEN)	SGR OsI_32148	Oryza sativa subsp. indica (Rice)	NA	NA	NA	GO:0009507~chloroplast
Ma05_g09800	7.07467	2.82266	2.39439e-07	1.95029e-05	UP	sp|Q147F9|AATPC_ARATH	AAA-ATPase At3g50940 (EC 3.6.1.3)	At3g50940 F18B3.220	Arabidopsis thaliana (Mouse-ear cress)	NA	GO:0005524~ATP binding;GO:0016887~ATPase activity	GO:0009651~response to salt stress	NA
Ma06_g03440	6.90787	2.78824	3.6195e-05	0.00162128	UP	sp|Q0D9R7|ARFS_ORYSJ	Auxin response factor 19 (OsARF7a)	ARF19 ARF7A Os06g0702600 LOC_Os06g48950 OJ1215_E11.1 P0596H10.43	Oryza sativa subsp. japonica (Rice)	NA	GO:0003677~DNA binding	GO:0006351~transcription, DNA-templated;GO:0006355~regulation of transcription, DNA-templated;GO:0009734~auxin-activated signaling pathway	GO:0005634~nucleus
Ma02_g05420	6.84601	2.77526	4.02663e-12	7.56403e-10	UP	gi|695003664|ref|XP_009386608.1|	PREDICTED: uncharacterized protein LOC103973692	NA	Musa acuminata subsp. malaccensis	NA	NA	NA	NA
Ma07_g06750	6.74092	2.75295	9.77761e-06	0.000513769	UP	sp|P29038|LDH_MAIZE	L-lactate dehydrogenase (LDH) (EC 1.1.1.27)	NA	Zea mays (Maize)	PATHWAY: Fermentation; pyruvate fermentation to lactate; (S)-lactate from pyruvate: step 1/1.	GO:0004459~L-lactate dehydrogenase activity	GO:0005975~carbohydrate metabolic process;GO:0019752~carboxylic acid metabolic process	GO:0005737~cytoplasm
Ma02_g18170	6.70348	2.74491	6.45062e-06	0.000354442	UP	sp|Q9CAY3|GPAT5_ARATH	Glycerol-3-phosphate acyltransferase 5 (AtGPAT5) (EC 2.3.1.15)	GPAT5 At3g11430 F24K9.10	Arabidopsis thaliana (Mouse-ear cress)	PATHWAY: Phospholipid metabolism; CDP-diacylglycerol biosynthesis; CDP-diacylglycerol from sn-glycerol 3-phosphate: step 1/3.	GO:0004366~glycerol-3-phosphate O-acyltransferase activity;GO:0016791~phosphatase activity;GO:0090447~glycerol-3-phosphate 2-O-acyltransferase activity	GO:0010143~cutin biosynthetic process;GO:0010345~suberin biosynthetic process;GO:0016024~CDP-diacylglycerol biosynthetic process;GO:0016311~dephosphorylation	GO:0016020~membrane;GO:0016021~integral component of membrane
Ma03_g15420	6.56257	2.71426	5.49691e-10	7.6136e-08	UP	sp|Q9STL2|C71AL_ARATH	Cytochrome P450 71A21 (EC 1.14.-.-)	CYP71A21 At3g48320 T29H11.160	Arabidopsis thaliana (Mouse-ear cress)	NA	GO:0005506~iron ion binding;GO:0016709~oxidoreductase activity, acting on paired donors, with incorporation or reduction of molecular oxygen, NAD(P)H as one donor, and incorporation of one atom of oxygen;GO:0020037~heme binding	GO:0044550~secondary metabolite biosynthetic process	GO:0016020~membrane;GO:0016021~integral component of membrane
Ma02_g12980	6.5224	2.7054	1.30252e-06	8.9585e-05	UP	sp|Q9M8Y5|LTL1_ARATH	GDSL esterase/lipase LTL1 (EC 3.1.1.-) (Extracellular lipase LTL1) (Lithium-tolerant lipase 1) (AtLTL1) (Li-tolerant lipase 1)	LTL1 At3g04290 T6K12.9	Arabidopsis thaliana (Mouse-ear cress)	NA	GO:0016788~hydrolase activity, acting on ester bonds	GO:0009751~response to salicylic acid;GO:0010226~response to lithium ion;GO:0016042~lipid catabolic process;GO:0042538~hyperosmotic salinity response	GO:0005576~extracellular region
Ma04_g10170	6.40079	2.67825	2.55581e-15	7.1792e-13	UP	sp|Q7XE48|SSY21_ORYSJ	Soluble starch synthase 2-1, chloroplastic/amyloplastic (EC 2.4.1.21) (Soluble starch synthase II-1)	SSII-1 Os10g0437600 LOC_Os10g30156 OSJNBb0016G17.2	Oryza sativa subsp. japonica (Rice)	PATHWAY: Glycan biosynthesis; starch biosynthesis.	GO:0004373~glycogen (starch) synthase activity;GO:0009011~starch synthase activity;GO:0033201~alpha-1,4-glucan synthase activity	GO:0019252~starch biosynthetic process	GO:0009501~amyloplast;GO:0009507~chloroplast
Ma11_g20360	6.39459	2.67685	5.18347e-06	0.000295625	UP	NA	NA	NA	NA	NA	NA	NA	NA
Ma02_g19210	6.37662	2.67279	1.97878e-12	3.91277e-10	UP	gi|695004171|ref|XP_009388485.1|	PREDICTED: non-specific lipid-transfer protein-like protein At2g13820	NA	Musa acuminata subsp. malaccensis	NA	NA	NA	NA
Ma05_g29950	6.3137	2.65849	0.000252984	0.00826487	UP	sp|Q9LDH1|SIB1_ARATH	Sigma factor binding protein 1, chloroplastic (AtsibI) (Sigma factor binding protein I) (SigA binding protein) (VQ motif-containing protein 23) (AtVQ23)	SIB1 VQ23 At3g56710 T8M16.40	Arabidopsis thaliana (Mouse-ear cress)	NA	NA	GO:0009816~defense response to bacterium, incompatible interaction;GO:0051091~positive regulation of sequence-specific DNA binding transcription factor activity;GO:0071482~cellular response to light stimulus	GO:0005634~nucleus;GO:0009507~chloroplast
Ma07_g23280	6.26056	2.64629	1.39106e-21	7.33506e-19	UP	sp|Q52QH4|NAC68_ORYSJ	NAC domain-containing protein 68 (ONAC068) (OsNAC4)	NAC068 NAC4 Os01g0816100 LOC_Os01g60020 B1148D12.1 OSJNBa0085D07.44	Oryza sativa subsp. japonica (Rice)	NA	GO:0003677~DNA binding	GO:0006351~transcription, DNA-templated;GO:0006355~regulation of transcription, DNA-templated	GO:0005634~nucleus
Ma01_g10430	6.236	2.64062	2.78214e-12	5.42987e-10	UP	sp|Q9ZU51|RHA2B_ARATH	E3 ubiquitin-protein ligase RHA2B (EC 2.3.2.27) (RING-H2 finger A2b) (RING-H2 zinc finger protein RHA2b) (RING-type E3 ubiquitin transferase RHA2B)	RHA2B At2g01150 F10A8.3	Arabidopsis thaliana (Mouse-ear cress)	PATHWAY: Protein modification; protein ubiquitination.	GO:0004842~ubiquitin-protein transferase activity;GO:0046872~metal ion binding;GO:0061630~ubiquitin protein ligase activity	GO:0009738~abscisic acid-activated signaling pathway;GO:0009789~positive regulation of abscisic acid-activated signaling pathway;GO:0016567~protein ubiquitination;GO:0043161~proteasome-mediated ubiquitin-dependent protein catabolic process;GO:0047484~regulation of response to osmotic stress;GO:0080167~response to karrikin	GO:0005634~nucleus;GO:0005737~cytoplasm
Ma01_g01110	6.18926	2.62977	1.2346e-07	1.07869e-05	UP	sp|Q9LRM4|MIP1B_ARATH	B-box domain protein 31 (AtBBX31) (Microprotein 1B)	MIP1B BBX31 At3g21890	Arabidopsis thaliana (Mouse-ear cress)	NA	GO:0003700~sequence-specific DNA binding transcription factor activity;GO:0008270~zinc ion binding;GO:0030674~protein binding, bridging	GO:0006355~regulation of transcription, DNA-templated;GO:0007623~circadian rhythm;GO:0009909~regulation of flower development;GO:0010224~response to UV-B	GO:0005634~nucleus
Ma02_g02860	6.18312	2.62833	4.55043e-10	6.46287e-08	UP	sp|Q7FAE1|MOMAS_ORYSJ	Momilactone A synthase (OsMAS) (EC 1.1.1.295)	Os04g0179200 LOC_Os04g10010 OsJ_13988 OSJNBa0052P16.9	Oryza sativa subsp. japonica (Rice)	NA	NA	NA	NA
Ma06_g09950	6.13513	2.61709	5.4423e-05	0.00225931	UP	sp|Q9LVF1|DMP2_ARATH	Protein DMP2 (AtDMP2)	DMP2 At3g21550 MIL23.12	Arabidopsis thaliana (Mouse-ear cress)	NA	NA	GO:0009838~abscission;GO:0010256~endomembrane system organization	GO:0005783~endoplasmic reticulum;GO:0005789~endoplasmic reticulum membrane;GO:0009705~plant-type vacuole membrane;GO:0016021~integral component of membrane
Ma03_g10240	6.12322	2.61429	1.72362e-07	1.46756e-05	UP	sp|O64718|C71B9_ARATH	Cytochrome P450 71B9 (EC 1.14.-.-)	CYP71B9 At2g02580 T8K22.12	Arabidopsis thaliana (Mouse-ear cress)	NA	GO:0005506~iron ion binding;GO:0016709~oxidoreductase activity, acting on paired donors, with incorporation or reduction of molecular oxygen, NAD(P)H as one donor, and incorporation of one atom of oxygen;GO:0020037~heme binding	GO:0044550~secondary metabolite biosynthetic process	GO:0016020~membrane;GO:0016021~integral component of membrane
Ma06_g32700	6.11199	2.61164	1.81146e-08	1.91434e-06	UP	sp|Q9XF63|ATL3_ARATH	RING-H2 finger protein ATL3 (EC 2.3.2.27) (RING-type E3 ubiquitin transferase ATL3)	ATL3 At1g72310 T10D10.22 T9N14.21	Arabidopsis thaliana (Mouse-ear cress)	PATHWAY: Protein modification; protein ubiquitination.	GO:0046872~metal ion binding;GO:0061630~ubiquitin protein ligase activity	GO:0043161~proteasome-mediated ubiquitin-dependent protein catabolic process	GO:0016021~integral component of membrane
Ma02_g23650	5.95123	2.57319	8.80255e-07	6.22516e-05	UP	sp|Q84R94|TI10A_ORYSJ	Protein TIFY 10a (OsTIFY10a) (Jasmonate ZIM domain-containing protein 6) (OsJAZ6) (OsJAZ5)	TIFY10A JAZ6 Os03g0402800 LOC_Os03g28940 OsJ_11194 OSJNBb0041J20.5	Oryza sativa subsp. japonica (Rice)	NA	GO:0003714~transcription corepressor activity	GO:0006351~transcription, DNA-templated;GO:0006355~regulation of transcription, DNA-templated;GO:0009611~response to wounding;GO:0031347~regulation of defense response;GO:1903507~negative regulation of nucleic acid-templated transcription;GO:2000022~regulation of jasmonic acid mediated signaling pathway	GO:0005634~nucleus
Ma02_g13020	5.93203	2.56853	5.52938e-14	1.30859e-11	UP	NA	NA	NA	NA	NA	NA	NA	NA
Ma02_g06250	5.89916	2.56051	6.96403e-10	9.51413e-08	UP	gi|695003200|ref|XP_009384201.1|	PREDICTED: WAT1-related protein At4g16620-like	NA	Musa acuminata subsp. malaccensis	NA	NA	NA	NA
Ma09_g04710	5.87022	2.55342	1.56422e-15	4.43532e-13	UP	sp|Q7XIW5|CIPKT_ORYSJ	CBL-interacting protein kinase 29 (EC 2.7.11.1) (OsCIPK29)	CIPK29 Os07g0678300 LOC_Os07g48090 OJ1409_C08.10 OsJ_024572	Oryza sativa subsp. japonica (Rice)	NA	GO:0004674~protein serine/threonine kinase activity;GO:0005524~ATP binding	GO:0018105~peptidyl-serine phosphorylation;GO:0018107~peptidyl-threonine phosphorylation;GO:0035556~intracellular signal transduction	GO:0005622~intracellular
Ma11_g19320	5.83061	2.54365	4.16966e-14	1.01889e-11	UP	NA	NA	NA	NA	NA	NA	NA	NA
Ma04_g07630	5.7731	2.52935	1.15747e-05	0.000592656	UP	gi|695017472|ref|XP_009395675.1|	PREDICTED: non-specific lipid-transfer protein 4.1-like	NA	Musa acuminata subsp. malaccensis	NA	NA	NA	NA
Ma11_g09490	5.71682	2.51521	7.48386e-10	1.01322e-07	UP	NA	NA	NA	NA	NA	NA	NA	NA
Ma03_g07770	5.68582	2.50737	6.34496e-09	7.44938e-07	UP	sp|Q7XV13|LOX5_ORYSJ	Putative lipoxygenase 5 (EC 1.13.11.12)	Os04g0447100 LOC_Os04g37430 OSJNBa0064H22.1	Oryza sativa subsp. japonica (Rice)	PATHWAY: Lipid metabolism; oxylipin biosynthesis. {ECO:0000255|PROSITE-ProRule:PRU00726}.	GO:0016165~linoleate 13S-lipoxygenase activity;GO:0046872~metal ion binding	GO:0031408~oxylipin biosynthetic process	NA
Ma08_g22530	5.67257	2.504	2.38648e-08	2.43146e-06	UP	sp|Q93ZT5|EDL3_ARATH	EID1-like F-box protein 3	EDL3 At3g63060 T20O10.160	Arabidopsis thaliana (Mouse-ear cress)	NA	NA	GO:0006970~response to osmotic stress;GO:0009414~response to water deprivation;GO:0009651~response to salt stress;GO:0009737~response to abscisic acid;GO:0009738~abscisic acid-activated signaling pathway;GO:0010029~regulation of seed germination;GO:0010228~vegetative to reproductive phase transition of meristem	GO:0005634~nucleus
Ma03_g27360	5.65632	2.49986	3.48678e-09	4.29503e-07	UP	sp|Q9T072|BH025_ARATH	Transcription factor bHLH25 (Basic helix-loop-helix protein 25) (AtbHLH25) (bHLH 25) (Transcription factor EN 29) (bHLH transcription factor bHLH025)	BHLH25 EN29 At4g37850 T28I19.130	Arabidopsis thaliana (Mouse-ear cress)	NA	GO:0003677~DNA binding;GO:0003700~sequence-specific DNA binding transcription factor activity;GO:0046983~protein dimerization activity	GO:0006351~transcription, DNA-templated;GO:0006355~regulation of transcription, DNA-templated	GO:0005634~nucleus
Ma02_g18960	5.63376	2.4941	4.81173e-10	6.78973e-08	UP	sp|Q9SZG3|VQ29_ARATH	VQ motif-containing protein 29 (AtVQ29)	VQ29 At4g37710 F19F18.200	Arabidopsis thaliana (Mouse-ear cress)	NA	NA	GO:0009908~flower development;GO:0071456~cellular response to hypoxia	GO:0005634~nucleus
Ma03_g18450	5.63185	2.49361	1.90388e-05	0.000927438	UP	sp|C0LGQ5|GSO1_ARATH	LRR receptor-like serine/threonine-protein kinase GSO1 (EC 2.7.11.1) (Protein GASSHO 1) (Protein SCHENGEN 3)	GSO1 SGN3 At4g20140 F1C12.60	Arabidopsis thaliana (Mouse-ear cress)	NA	GO:0004674~protein serine/threonine kinase activity;GO:0005524~ATP binding	GO:0006833~water transport;GO:0009611~response to wounding;GO:0009793~embryo development ending in seed dormancy;GO:0030104~water homeostasis;GO:0035987~endodermal cell differentiation;GO:0042659~regulation of cell fate specification;GO:0045184~establishment of protein localization;GO:0051302~regulation of cell division;GO:0055075~potassium ion homeostasis;GO:0071555~cell wall organization;GO:009…	GO:0005886~plasma membrane;GO:0016021~integral component of membrane;GO:0048226~Casparian strip
Ma04_g08090	5.48755	2.45616	1.83131e-08	1.91835e-06	UP	gi|695017534|ref|XP_009395708.1|	PREDICTED: uncharacterized protein LOC103980907	NA	Musa acuminata subsp. malaccensis	NA	NA	NA	NA
Ma03_g06220	5.45563	2.44775	0.000464731	0.013613	UP	sp|Q96519|PER11_ARATH	Peroxidase 11 (Atperox P11) (EC 1.11.1.7) (ATP23a/ATP23b)	PER11 P11 At1g68850 F14K14.4 T6L1.4	Arabidopsis thaliana (Mouse-ear cress)	NA	GO:0004601~peroxidase activity;GO:0020037~heme binding;GO:0046872~metal ion binding	GO:0006979~response to oxidative stress;GO:0042744~hydrogen peroxide catabolic process;GO:0048511~rhythmic process	GO:0005576~extracellular region
Ma08_g00450	5.454	2.44731	7.93717e-07	5.70054e-05	UP	gi|695050081|ref|XP_009413006.1|	PREDICTED: uncharacterized protein LOC103994412	NA	Musa acuminata subsp. malaccensis	NA	NA	NA	NA
Ma08_g31370	5.44187	2.4441	3.89877e-06	0.000232965	UP	sp|Q9XF43|KCS6_ARATH	3-ketoacyl-CoA synthase 6 (KCS-6) (EC 2.3.1.199) (Cuticular protein 1) (Eceriferum 6) (Very long-chain fatty acid condensing enzyme 6) (VLCFA condensing enzyme 6)	CUT1 CER6 EL6 KCS6 At1g68530 T26J14.10	Arabidopsis thaliana (Mouse-ear cress)	PATHWAY: Lipid metabolism; fatty acid biosynthesis.	NA	GO:0006633~fatty acid biosynthetic process;GO:0009409~response to cold;GO:0009416~response to light stimulus;GO:0009826~unidimensional cell growth;GO:0010025~wax biosynthetic process	GO:0005783~endoplasmic reticulum;GO:0005789~endoplasmic reticulum membrane;GO:0016021~integral component of membrane
Ma07_g22960	5.35455	2.42076	0.000815831	0.0216613	UP	sp|Q9LMN7|WAK5_ARATH	Wall-associated receptor kinase 5 (EC 2.7.11.-)	WAK5 At1g21230 F16F4.9	Arabidopsis thaliana (Mouse-ear cress)	NA	GO:0004674~protein serine/threonine kinase activity;GO:0005509~calcium ion binding;GO:0005524~ATP binding;GO:0030247~polysaccharide binding	GO:0007166~cell surface receptor signaling pathway	GO:0016021~integral component of membrane
Ma09_g08780	5.30568	2.40754	0.00221094	0.047294	UP	gi|695040092|ref|XP_009407607.1|	PREDICTED: uncharacterized protein LOC103990255	NA	Musa acuminata subsp. malaccensis	NA	NA	NA	NA
Ma03_g03550	5.26766	2.39716	4.50564e-09	5.41686e-07	UP	sp|O65493|XCP1_ARATH	Cysteine protease XCP1 (EC 3.4.22.-) (Xylem cysteine peptidase 1) (AtXCP1)	XCP1 At4g35350 F23E12.90	Arabidopsis thaliana (Mouse-ear cress)	NA	GO:0004197~cysteine-type endopeptidase activity	GO:0010623~developmental programmed cell death;GO:0051603~proteolysis involved in cellular protein catabolic process	GO:0000325~plant-type vacuole;GO:0005615~extracellular space;GO:0005634~nucleus;GO:0005764~lysosome;GO:0005886~plasma membrane
Ma02_g01890	5.23849	2.38915	1.84964e-05	0.000903946	UP	sp|Q84TD6|NAC47_ARATH	NAC transcription factor 47 (NAC domain-containing protein 47) (ANAC047) (Protein SPEEDY HYPONASTIC GROWTH)	NAC047 NAC47 SHYG At3g04070	Arabidopsis thaliana (Mouse-ear cress)	NA	GO:0003700~sequence-specific DNA binding transcription factor activity;GO:0043565~sequence-specific DNA binding	GO:0006351~transcription, DNA-templated;GO:0009413~response to flooding;GO:0009793~embryo development ending in seed dormancy;GO:0010365~positive regulation of ethylene biosynthetic process	GO:0005634~nucleus
Ma08_g08290	5.11922	2.35593	5.57405e-06	0.000314148	UP	gi|695047955|ref|XP_009411871.1|	PREDICTED: uncharacterized protein LOC103993506	NA	Musa acuminata subsp. malaccensis	NA	NA	NA	NA
Ma09_g24350	5.1155	2.35488	5.07293e-05	0.00213546	UP	sp|P93006|P2C27_ARATH	Probable protein phosphatase 2C 27 (AtPP2C27) (EC 3.1.3.16) (Probable protein phosphatase 2C G group 1) (AtPP2CG1)	PP2C27 PP2CG1 At2g33700 T1B8.2	Arabidopsis thaliana (Mouse-ear cress)	NA	GO:0004722~protein serine/threonine phosphatase activity;GO:0046872~metal ion binding	GO:0009414~response to water deprivation;GO:0009651~response to salt stress;GO:0009737~response to abscisic acid;GO:0061416~regulation of transcription from RNA polymerase II promoter in response to salt stress	GO:0005634~nucleus;GO:0005737~cytoplasm
Ma04_g36930	5.11384	2.35441	1.85903e-10	2.75246e-08	UP	gi|695020897|ref|XP_009397517.1|	PREDICTED: uncharacterized protein LOC103982339	NA	Musa acuminata subsp. malaccensis	NA	NA	NA	NA
Ma03_g24970	5.06377	2.34021	2.12406e-05	0.00101819	UP	sp|Q9FE67|ERF80_ARATH	Ethylene-responsive transcription factor 9 (AtERF9) (Ethylene-responsive element-binding factor 9) (EREBP-9)	ERF9 ERF-9 ERF080 At5g44210 MLN1.14	Arabidopsis thaliana (Mouse-ear cress)	NA	GO:0003700~sequence-specific DNA binding transcription factor activity;GO:0043565~sequence-specific DNA binding	GO:0006351~transcription, DNA-templated;GO:0006952~defense response;GO:0009873~ethylene-activated signaling pathway;GO:0019760~glucosinolate metabolic process	GO:0005634~nucleus;GO:0016020~membrane
Ma03_g11440	5.01252	2.32554	1.77779e-07	1.50516e-05	UP	sp|Q9LM66|XCP2_ARATH	Cysteine protease XCP2 (EC 3.4.22.-) (Xylem cysteine peptidase 2) (AtXCP2)	XCP2 At1g20850 F2D10.37 F9H16.17	Arabidopsis thaliana (Mouse-ear cress)	NA	GO:0004197~cysteine-type endopeptidase activity	GO:0010623~developmental programmed cell death;GO:0042742~defense response to bacterium;GO:0051603~proteolysis involved in cellular protein catabolic process	GO:0005615~extracellular space;GO:0005618~cell wall;GO:0005764~lysosome;GO:0005886~plasma membrane
Ma04_g07720	5.01088	2.32507	3.38417e-05	0.00153647	UP	sp|Q9AR86|ISPS_POPCN	Isoprene synthase, chloroplastic (EC 4.2.3.27)	ISPS	Populus canescens (Grey poplar) (Populus tremula x Populus alba)	NA	GO:0000287~magnesium ion binding;GO:0034009~isoprene synthase activity	GO:0008152~metabolic process	GO:0009507~chloroplast
Ma05_g24980	4.94837	2.30695	0.000654617	0.0180897	UP	gi|695028226|ref|XP_009401481.1|	PREDICTED: uncharacterized protein LOC103985491	NA	Musa acuminata subsp. malaccensis	NA	NA	NA	NA
Ma04_g35970	4.90571	2.29446	6.81168e-10	9.34849e-08	UP	sp|Q9LNU1|CRSP_ARATH	CO(2)-response secreted protease (Subtilisin-like serine protease) (AtSBT5.2) (Tripeptidyl-peptidase II) (EC 3.4.14.10)	CRSP SBT5.2 At1g20160 T20H2.6	Arabidopsis thaliana (Mouse-ear cress)	NA	GO:0004252~serine-type endopeptidase activity;GO:0008236~serine-type peptidase activity	GO:0006508~proteolysis;GO:0010037~response to carbon dioxide;GO:1900425~negative regulation of defense response to bacterium;GO:2000038~regulation of stomatal complex development;GO:2000122~negative regulation of stomatal complex development	GO:0005618~cell wall;GO:0048046~apoplast
Ma01_g21380	4.90567	2.29445	5.86913e-12	1.0563e-09	UP	sp|Q42456|ASPR1_ORYSJ	Aspartic proteinase oryzasin-1 (EC 3.4.23.-)	Os05g0567100 LOC_Os05g49200 OJ1781_H11.11	Oryza sativa subsp. japonica (Rice)	NA	GO:0004190~aspartic-type endopeptidase activity	GO:0006508~proteolysis;GO:0006629~lipid metabolic process;GO:0030163~protein catabolic process	GO:0005773~vacuole
Ma02_g19200	4.88508	2.28838	2.08001e-07	1.71749e-05	UP	sp|Q9ZQI8|NLTL2_ARATH	Non-specific lipid-transfer protein-like protein At2g13820	At2g13820 F17L24.13	Arabidopsis thaliana (Mouse-ear cress)	NA	GO:0008289~lipid binding	GO:0006869~lipid transport	GO:0005576~extracellular region;GO:0005886~plasma membrane;GO:0046658~anchored component of plasma membrane
Ma06_g14830	4.87694	2.28598	1.98981e-08	2.06227e-06	UP	sp|A2WX64|STLP1_ORYSI	Sialyltransferase-like protein 1 (EC 2.4.99.-)	STLP1 OsI_04506	Oryza sativa subsp. indica (Rice)	NA	GO:0008373~sialyltransferase activity	GO:0006486~protein glycosylation	GO:0000139~Golgi membrane;GO:0016021~integral component of membrane
Ma04_g28140	4.87336	2.28492	0.000138566	0.00498173	UP	sp|Q38865|EXPA6_ARATH	Expansin-A6 (AtEXPA6) (Alpha-expansin-6) (At-EXP6) (AtEx6) (Ath-ExpAlpha-1.8)	EXPA6 EXP6 At2g28950 T9I4.3	Arabidopsis thaliana (Mouse-ear cress)	NA	NA	GO:0006949~syncytium formation;GO:0009664~plant-type cell wall organization	GO:0005576~extracellular region;GO:0009505~plant-type cell wall;GO:0016020~membrane
Ma05_g02850	4.80807	2.26546	4.60766e-05	0.00198977	UP	gi|695024278|ref|XP_009399346.1|	PREDICTED: sulfated surface glycoprotein 185-like	NA	Musa acuminata subsp. malaccensis	NA	NA	NA	NA
Ma11_g00700	4.80685	2.26509	0.000907988	0.0235466	UP	sp|Q8L8B8|LOG3_ARATH	Cytokinin riboside 5'-monophosphate phosphoribohydrolase LOG3 (EC 3.2.2.n1) (Protein LONELY GUY 3)	LOG3 At2g37210 T2N18.3	Arabidopsis thaliana (Mouse-ear cress)	NA	GO:0016787~hydrolase activity	GO:0009691~cytokinin biosynthetic process	GO:0005634~nucleus;GO:0005737~cytoplasm
Ma05_g07350	4.75371	2.24905	1.06054e-10	1.64307e-08	UP	sp|Q52QH4|NAC68_ORYSJ	NAC domain-containing protein 68 (ONAC068) (OsNAC4)	NAC068 NAC4 Os01g0816100 LOC_Os01g60020 B1148D12.1 OSJNBa0085D07.44	Oryza sativa subsp. japonica (Rice)	NA	GO:0003677~DNA binding	GO:0006351~transcription, DNA-templated;GO:0006355~regulation of transcription, DNA-templated	GO:0005634~nucleus
Ma04_g39350	4.74379	2.24604	8.52313e-07	6.05606e-05	UP	sp|Q10Q07|NNJA1_ORYSJ	Ninja-family protein MODD (Protein MEDIATOR OF OSBZIP46 DEACTIVATION AND DEGRADATION)	MODD Os03g0214200 LOC_Os03g11550	Oryza sativa subsp. japonica (Rice)	NA	NA	GO:0007165~signal transduction	GO:0005634~nucleus
Ma02_g24130	4.73104	2.24216	4.46412e-10	6.38922e-08	UP	gi|695007459|ref|XP_009390278.1|	PREDICTED: uncharacterized protein LOC103976699	NA	Musa acuminata subsp. malaccensis	NA	NA	NA	NA
Ma04_g29400	4.71277	2.23658	0.000270573	0.00872567	UP	sp|O24592|NCED1_MAIZE	9-cis-epoxycarotenoid dioxygenase 1, chloroplastic (EC 1.13.11.51) (Protein VIVIPAROUS14) (VP-14) (VP14)	VP14	Zea mays (Maize)	NA	GO:0045549~9-cis-epoxycarotenoid dioxygenase activity;GO:0046872~metal ion binding	GO:0009688~abscisic acid biosynthetic process	GO:0009570~chloroplast stroma
Ma06_g16650	4.70878	2.23535	6.66014e-07	4.9063e-05	UP	gi|695081053|ref|XP_009388021.1|	PREDICTED: uncharacterized protein LOC103974850	NA	Musa acuminata subsp. malaccensis	NA	NA	NA	NA
Ma09_g23950	4.70543	2.23433	4.41771e-12	8.18006e-10	UP	sp|Q6ZD89|OMT1_ORYSJ	Flavone 3'-O-methyltransferase 1 (OsOMT1) (EC 2.1.1.42) (Acetylserotonin O-methyltransferase COMT) (EC 2.1.1.4) (Caffeate O-methyltransferase 1) (OsCOMT1) (EC 2.1.1.68) (OsCOMT) (Quercetin 3'-O-methyltransferase 1)	COMT ROMT-9 Os08g0157500 LOC_Os08g06100 OsJ_26105 P0438H08.29	Oryza sativa subsp. japonica (Rice)	PATHWAY: Flavonoid metabolism; quercetin degradation.	GO:0017096~acetylserotonin O-methyltransferase activity;GO:0030744~luteolin O-methyltransferase activity;GO:0046983~protein dimerization activity;GO:0047763~caffeate O-methyltransferase activity	GO:0009809~lignin biosynthetic process;GO:0030187~melatonin biosynthetic process;GO:0051555~flavonol biosynthetic process	GO:0005737~cytoplasm
Ma05_g31380	4.63098	2.21132	6.19607e-14	1.45491e-11	UP	sp|Q84JI0|P2C30_ORYSJ	Probable protein phosphatase 2C 30 (OsPP2C30) (EC 3.1.3.16)	Os03g0268600 LOC_Os03g16170 OJA1364E02.13 OsJ_009875 OSJNBa0071M09.4	Oryza sativa subsp. japonica (Rice)	NA	GO:0004722~protein serine/threonine phosphatase activity;GO:0046872~metal ion binding	NA	NA
Ma04_g02760	4.62513	2.20949	1.9079e-05	0.000927894	UP	gi|695015863|ref|XP_009394822.1|	PREDICTED: uncharacterized protein LOC103980226	NA	Musa acuminata subsp. malaccensis	NA	NA	NA	NA
Ma06_g32750	4.57557	2.19395	9.41838e-19	3.58327e-16	UP	sp|Q84R94|TI10A_ORYSJ	Protein TIFY 10a (OsTIFY10a) (Jasmonate ZIM domain-containing protein 6) (OsJAZ6) (OsJAZ5)	TIFY10A JAZ6 Os03g0402800 LOC_Os03g28940 OsJ_11194 OSJNBb0041J20.5	Oryza sativa subsp. japonica (Rice)	NA	GO:0003714~transcription corepressor activity	GO:0006351~transcription, DNA-templated;GO:0006355~regulation of transcription, DNA-templated;GO:0009611~response to wounding;GO:0031347~regulation of defense response;GO:1903507~negative regulation of nucleic acid-templated transcription;GO:2000022~regulation of jasmonic acid mediated signaling pathway	GO:0005634~nucleus
Ma09_g14070	4.56794	2.19154	2.1001e-05	0.00100993	UP	sp|Q96519|PER11_ARATH	Peroxidase 11 (Atperox P11) (EC 1.11.1.7) (ATP23a/ATP23b)	PER11 P11 At1g68850 F14K14.4 T6L1.4	Arabidopsis thaliana (Mouse-ear cress)	NA	GO:0004601~peroxidase activity;GO:0020037~heme binding;GO:0046872~metal ion binding	GO:0006979~response to oxidative stress;GO:0042744~hydrogen peroxide catabolic process;GO:0048511~rhythmic process	GO:0005576~extracellular region
Ma11_g16610	4.53375	2.1807	1.92742e-05	0.000935871	UP	NA	NA	NA	NA	NA	NA	NA	NA
Ma05_g01590	4.50734	2.17228	2.23225e-07	1.83815e-05	UP	gi|695023844|ref|XP_009399112.1|	PREDICTED: uncharacterized protein LOC103983598	NA	Musa acuminata subsp. malaccensis	NA	NA	NA	NA
Ma05_g12810	4.50409	2.17123	0.000238686	0.00784894	UP	NA	NA	NA	NA	NA	NA	NA	NA
Ma09_g09160	4.35766	2.12355	1.81523e-08	1.91434e-06	UP	sp|O65351|SBT17_ARATH	Subtilisin-like protease SBT1.7 (EC 3.4.21.-) (Cucumisin-like serine protease) (Subtilase subfamily 1 member 7) (AtSBT1.7) (Subtilisin-like serine protease 1) (At-SLP1)	SBT1.7 ARA12 ASP48 SLP1 At5g67360 K8K14.8	Arabidopsis thaliana (Mouse-ear cress)	NA	GO:0004252~serine-type endopeptidase activity	GO:0010214~seed coat development;GO:0048359~mucilage metabolic process involved in seed coat development;GO:0080001~mucilage extrusion from seed coat	GO:0005576~extracellular region;GO:0005618~cell wall;GO:0009505~plant-type cell wall;GO:0048046~apoplast
Ma02_g06880	4.34173	2.11827	4.79012e-11	7.91054e-09	UP	sp|Q940T9|COL4_ARATH	Zinc finger protein CONSTANS-LIKE 4	COL4 At5g24930 F6A4.140	Arabidopsis thaliana (Mouse-ear cress)	NA	GO:0008270~zinc ion binding	GO:0009416~response to light stimulus;GO:0009909~regulation of flower development	GO:0005634~nucleus
Ma06_g10800	4.32931	2.11414	6.12246e-05	0.00248246	UP	sp|Q9FL28|FLS2_ARATH	LRR receptor-like serine/threonine-protein kinase FLS2 (EC 2.7.11.1) (Protein FLAGELLIN-SENSING 2) (Protein FLAGELLIN-SENSITIVE 2)	FLS2 At5g46330 MPL12.13 MPL12.8	Arabidopsis thaliana (Mouse-ear cress)	NA	GO:0004675~transmembrane receptor protein serine/threonine kinase activity;GO:0005524~ATP binding	GO:0006898~receptor-mediated endocytosis;GO:0010359~regulation of anion channel activity;GO:0016045~detection of bacterium;GO:0042742~defense response to bacterium;GO:0052544~defense response by callose deposition in cell wall	GO:0005768~endosome;GO:0005886~plasma membrane;GO:0010008~endosome membrane;GO:0016020~membrane;GO:0016021~integral component of membrane
Ma06_g13290	4.30815	2.10707	4.66265e-08	4.55002e-06	UP	sp|Q9FIJ0|RBOHD_ARATH	Respiratory burst oxidase homolog protein D (EC 1.11.1.-) (EC 1.6.3.-) (NADPH oxidase RBOHD) (AtRBOHD)	RBOHD At5g47910 MCA23.25	Arabidopsis thaliana (Mouse-ear cress)	NA	GO:0004601~peroxidase activity;GO:0005509~calcium ion binding;GO:0016174~NAD(P)H oxidase activity	GO:0007231~osmosensory signaling pathway;GO:0009408~response to heat;GO:0009611~response to wounding;GO:0033500~carbohydrate homeostasis;GO:0043069~negative regulation of programmed cell death;GO:0050832~defense response to fungus;GO:0072593~reactive oxygen species metabolic process	GO:0005794~Golgi apparatus;GO:0005886~plasma membrane;GO:0016021~integral component of membrane
Ma11_g22770	4.30415	2.10573	0.00192485	0.0426017	UP	NA	NA	NA	NA	NA	NA	NA	NA
Ma08_g00230	4.27194	2.09489	4.70492e-06	0.000272469	UP	sp|Q93ZT5|EDL3_ARATH	EID1-like F-box protein 3	EDL3 At3g63060 T20O10.160	Arabidopsis thaliana (Mouse-ear cress)	NA	NA	GO:0006970~response to osmotic stress;GO:0009414~response to water deprivation;GO:0009651~response to salt stress;GO:0009737~response to abscisic acid;GO:0009738~abscisic acid-activated signaling pathway;GO:0010029~regulation of seed germination;GO:0010228~vegetative to reproductive phase transition of meristem	GO:0005634~nucleus
Ma06_g22520	4.24632	2.08621	0.000377968	0.0114518	UP	sp|Q9FFS3|WRK24_ARATH	Probable WRKY transcription factor 24 (WRKY DNA-binding protein 24)	WRKY24 At5g41570 MBK23.9	Arabidopsis thaliana (Mouse-ear cress)	NA	GO:0003700~sequence-specific DNA binding transcription factor activity;GO:0043565~sequence-specific DNA binding	GO:0006351~transcription, DNA-templated	GO:0005634~nucleus
Ma04_g11490	4.1952	2.06874	0.000115942	0.00429686	UP	sp|Q39261|ZFP2_ARATH	Zinc finger protein 2 (AtZFP2)	ZFP2 At5g57520 MUA2.9	Arabidopsis thaliana (Mouse-ear cress)	NA	GO:0003676~nucleic acid binding;GO:0003700~sequence-specific DNA binding transcription factor activity;GO:0046872~metal ion binding	GO:0006355~regulation of transcription, DNA-templated;GO:0060862~negative regulation of floral organ abscission	GO:0005634~nucleus
Ma03_g22770	4.1799	2.06347	0.000154086	0.00544209	UP	NA	NA	NA	NA	NA	NA	NA	NA
Ma09_g11910	4.1655	2.05849	4.98616e-07	3.80365e-05	UP	sp|Q9FHG4|LRKS7_ARATH	Probable L-type lectin-domain containing receptor kinase S.7 (LecRK-S.7) (EC 2.7.11.1)	LECRKS7 At5g55830 MDF20.27	Arabidopsis thaliana (Mouse-ear cress)	NA	GO:0004674~protein serine/threonine kinase activity;GO:0005524~ATP binding;GO:0030246~carbohydrate binding	GO:0002229~defense response to oomycetes	GO:0005886~plasma membrane;GO:0016021~integral component of membrane
Ma10_g20510	4.16494	2.0583	5.63659e-13	1.18471e-10	UP	gi|695066930|ref|XP_009380367.1|	PREDICTED: polyphenol oxidase I, chloroplastic-like	NA	Musa acuminata subsp. malaccensis	NA	NA	NA	NA
Ma04_g30900	4.15535	2.05497	3.42982e-05	0.00155251	UP	NA	NA	NA	NA	NA	NA	NA	NA
Ma08_g11880	4.14521	2.05145	4.4844e-05	0.00194212	UP	gi|695047137|ref|XP_009411437.1|	PREDICTED: uncharacterized protein LOC103993193	NA	Musa acuminata subsp. malaccensis	NA	NA	NA	NA
Ma09_g26850	4.06188	2.02215	0.000203626	0.00693781	UP	gi|695061209|ref|XP_009419029.1|	PREDICTED: uncharacterized protein LOC103999099	NA	Musa acuminata subsp. malaccensis	NA	NA	NA	NA
Ma02_g18370	4.04297	2.01541	0.000120832	0.00443976	UP	sp|Q6L4N4|C3H35_ORYSJ	Zinc finger CCCH domain-containing protein 35 (OsC3H35) (Protein DELAY OF THE ONSET OF SENESCENCE-like)	Os05g0195200 LOC_Os05g10670 P0473H02.8	Oryza sativa subsp. japonica (Rice)	NA	GO:0003677~DNA binding;GO:0046872~metal ion binding	NA	NA
Ma08_g33940	4.03273	2.01176	2.66873e-05	0.00124358	UP	sp|Q9C5I3|ERF76_ARATH	Ethylene-responsive transcription factor 11 (AtERF11) (Ethylene-responsive element-binding factor 11) (EREBP-11)	ERF11 ERF-11 ERF076 At1g28370 F3M18.20	Arabidopsis thaliana (Mouse-ear cress)	NA	GO:0003677~DNA binding;GO:0003700~sequence-specific DNA binding transcription factor activity	GO:0006351~transcription, DNA-templated;GO:0009873~ethylene-activated signaling pathway;GO:0010087~phloem or xylem histogenesis;GO:0051301~cell division	GO:0005634~nucleus
Ma07_g22220	4.0317	2.01139	7.69646e-06	0.000414561	UP	sp|O22227|MIZ1_ARATH	Protein MIZU-KUSSEI 1	MIZ1 At2g41660 T32G6.18	Arabidopsis thaliana (Mouse-ear cress)	NA	NA	GO:0009658~chloroplast organization;GO:0010274~hydrotropism	GO:0005737~cytoplasm;GO:0005783~endoplasmic reticulum;GO:0005789~endoplasmic reticulum membrane;GO:0016020~membrane;GO:0032541~cortical endoplasmic reticulum
Ma02_g19230	4.02081	2.00748	3.56628e-07	2.82818e-05	UP	gi|695004167|ref|XP_009388483.1|	PREDICTED: non-specific lipid-transfer protein-like protein At2g13820 isoform X2	NA	Musa acuminata subsp. malaccensis	NA	NA	NA	NA
Ma11_g04090	4.0178	2.00641	0.00149864	0.0353064	UP	NA	NA	NA	NA	NA	NA	NA	NA
Ma06_g36980	4.00828	2.00298	2.02838e-08	2.09502e-06	UP	sp|O81865|P2A01_ARATH	Protein PHLOEM PROTEIN 2-LIKE A1 (AtPP2-A1)	PP2A1 At4g19840 T16H5.200	Arabidopsis thaliana (Mouse-ear cress)	NA	GO:0030246~carbohydrate binding;GO:0043394~proteoglycan binding	GO:0009625~response to insect	NA
Ma06_g19500	4.00176	2.00064	6.55761e-05	0.00261747	UP	sp|Q9FLF4|PUB27_ARATH	U-box domain-containing protein 27 (EC 2.3.2.27) (Plant U-box protein 27) (RING-type E3 ubiquitin transferase PUB27)	PUB27 At5g64660 MUB3.18	Arabidopsis thaliana (Mouse-ear cress)	PATHWAY: Protein modification; protein ubiquitination.	GO:0004842~ubiquitin-protein transferase activity	GO:0010200~response to chitin	NA
Ma04_g21640	3.999	1.99964	6.75166e-08	6.3415e-06	UP	sp|Q9CA57|GSTUA_ARATH	Glutathione S-transferase U10 (AtGSTU10) (EC 2.5.1.18) (GST class-tau member 10)	GSTU10 At1g74590 F1M20.27	Arabidopsis thaliana (Mouse-ear cress)	NA	GO:0004364~glutathione transferase activity	GO:0006749~glutathione metabolic process;GO:0009407~toxin catabolic process	GO:0005737~cytoplasm;GO:0005829~cytosol
Ma04_g33540	3.96223	1.98631	1.20045e-07	1.05192e-05	UP	sp|Q8LBQ7|ERF34_ARATH	Ethylene-responsive transcription factor ERF034	ERF034 At2g44940 T13E15.25 T14P1.26	Arabidopsis thaliana (Mouse-ear cress)	NA	GO:0003700~sequence-specific DNA binding transcription factor activity;GO:0044212~transcription regulatory region DNA binding	GO:0006351~transcription, DNA-templated;GO:0009873~ethylene-activated signaling pathway	GO:0005634~nucleus
Ma09_g10840	3.94966	1.98173	0.00217541	0.0467092	UP	sp|Q67YM6|DIR11_ARATH	Dirigent protein 11 (AtDIR11)	DIR11 At1g22900 F19G10.14	Arabidopsis thaliana (Mouse-ear cress)	NA	NA	NA	GO:0048046~apoplast
Ma09_g09430	3.94197	1.97892	0.000416728	0.0124877	UP	sp|Q9LS40|ASPG1_ARATH	Protein ASPARTIC PROTEASE IN GUARD CELL 1 (AtASPG1) (EC 3.4.23.-)	ASPG1 At3g18490 MYF24.22	Arabidopsis thaliana (Mouse-ear cress)	NA	GO:0003677~DNA binding;GO:0004190~aspartic-type endopeptidase activity;GO:0070001~aspartic-type peptidase activity	GO:0009414~response to water deprivation;GO:0009627~systemic acquired resistance;GO:0009737~response to abscisic acid;GO:0030163~protein catabolic process	GO:0005783~endoplasmic reticulum
Ma04_g26720	3.8888	1.95932	0.000283245	0.00903738	UP	sp|Q6YUU5|MDR_ORYSJ	Putative multidrug resistance protein (P-glycoprotein)	Os02g0190300 LOC_Os02g09720 OSJNBb0031B09.19	Oryza sativa subsp. japonica (Rice)	NA	GO:0005524~ATP binding;GO:0042626~ATPase activity, coupled to transmembrane movement of substances	NA	GO:0016021~integral component of membrane
Ma08_g11620	3.87883	1.95562	0.000932373	0.0239926	UP	sp|A2RVM0|TIC32_ARATH	Short-chain dehydrogenase TIC 32, chloroplastic (EC 1.1.1.-) (Translocon at the inner envelope membrane of chloroplasts 32) (AtTIC32)	TIC32 At4g23430 F16G20.130	Arabidopsis thaliana (Mouse-ear cress)	NA	GO:0016491~oxidoreductase activity	GO:0015031~protein transport	GO:0005886~plasma membrane;GO:0009507~chloroplast;GO:0009706~chloroplast inner membrane;GO:0009941~chloroplast envelope
Ma04_g05630	3.85925	1.94832	0.00192117	0.0426017	UP	sp|Q9LS26|BSK2_ARATH	Serine/threonine-protein kinase BSK2 (EC 2.7.11.1) (Brassinosteroid-signaling kinase 2)	BSK2 At5g46570 F10E10.4	Arabidopsis thaliana (Mouse-ear cress)	NA	GO:0004675~transmembrane receptor protein serine/threonine kinase activity;GO:0005524~ATP binding	GO:0006468~protein phosphorylation;GO:0007166~cell surface receptor signaling pathway;GO:0009742~brassinosteroid mediated signaling pathway	GO:0005886~plasma membrane
Ma03_g07210	3.85738	1.94762	1.56946e-05	0.000784889	UP	sp|Q5Z678|ILL6_ORYSJ	IAA-amino acid hydrolase ILR1-like 6 (EC 3.5.1.-)	ILL6 Os06g0691400 LOC_Os06g47620 OsJ_22451 P0532H03.15	Oryza sativa subsp. japonica (Rice)	NA	GO:0016787~hydrolase activity	GO:0008152~metabolic process	NA
Ma11_g16060	3.85696	1.94746	0.00132333	0.0318448	UP	NA	NA	NA	NA	NA	NA	NA	NA
Ma06_g28750	3.85371	1.94625	0.000206933	0.00700402	UP	sp|Q5QLR2|GRXS5_ORYSJ	Monothiol glutaredoxin-S5	GRXS5 Os01g0667900 LOC_Os01g47760 OSJNBb0063G05.32 P0014E08.2	Oryza sativa subsp. japonica (Rice)	NA	GO:0009055~electron carrier activity;GO:0015035~protein disulfide oxidoreductase activity;GO:0046872~metal ion binding;GO:0051537~2 iron, 2 sulfur cluster binding	GO:0045454~cell redox homeostasis	GO:0005634~nucleus;GO:0005737~cytoplasm
Ma04_g30210	3.83728	1.94008	1.21807e-12	2.49049e-10	UP	gi|695022204|ref|XP_009398222.1|	PREDICTED: uncharacterized protein LOC103982883	NA	Musa acuminata subsp. malaccensis	NA	NA	NA	NA
Ma07_g09470	3.78277	1.91944	7.81639e-08	7.2286e-06	UP	sp|Q8S8S7|PUB34_ARATH	U-box domain-containing protein 34 (Plant U-box protein 34) [Includes: E3 ubiquitin ligase (EC 2.3.2.27) (RING-type E3 ubiquitin transferase); Serine/threonine-protein kinase (EC 2.7.11.-)]	PUB34 At2g19410 F27F23.21	Arabidopsis thaliana (Mouse-ear cress)	PATHWAY: Protein modification; protein ubiquitination.	GO:0004674~protein serine/threonine kinase activity;GO:0004842~ubiquitin-protein transferase activity;GO:0005524~ATP binding	NA	NA
Ma05_g01400	3.77821	1.9177	0.000789481	0.0211297	UP	sp|Q10Q07|NNJA1_ORYSJ	Ninja-family protein MODD (Protein MEDIATOR OF OSBZIP46 DEACTIVATION AND DEGRADATION)	MODD Os03g0214200 LOC_Os03g11550	Oryza sativa subsp. japonica (Rice)	NA	NA	GO:0007165~signal transduction	GO:0005634~nucleus
Ma11_g02800	3.75389	1.90839	1.21556e-13	2.72649e-11	UP	NA	NA	NA	NA	NA	NA	NA	NA
Ma09_g07460	3.73972	1.90293	8.29423e-07	5.92141e-05	UP	gi|695056992|ref|XP_009416746.1|	PREDICTED: uncharacterized protein LOC103997305	NA	Musa acuminata subsp. malaccensis	NA	NA	NA	NA
Ma04_g22030	3.72145	1.89586	0.00106433	0.0268593	UP	gi|694995038|ref|XP_009412242.1|	PREDICTED: protein GDAP2 homolog	NA	Musa acuminata subsp. malaccensis	NA	NA	NA	NA
Ma03_g16180	3.71697	1.89413	8.40646e-09	9.60701e-07	UP	sp|Q9LNJ5|BH013_ARATH	Transcription factor bHLH13 (Basic helix-loop-helix protein 13) (AtbHLH13) (bHLH 13) (Transcription factor EN 39) (bHLH transcription factor bHLH013)	BHLH13 EN39 At1g01260 F6F3.7	Arabidopsis thaliana (Mouse-ear cress)	NA	GO:0003700~sequence-specific DNA binding transcription factor activity;GO:0044212~transcription regulatory region DNA binding;GO:0046983~protein dimerization activity	GO:0006351~transcription, DNA-templated;GO:0006355~regulation of transcription, DNA-templated;GO:0010629~negative regulation of gene expression	GO:0005634~nucleus;GO:0005737~cytoplasm
Ma08_g14430	3.70955	1.89124	2.42227e-06	0.000153919	UP	sp|Q9LXU9|IRKI_ARATH	IRK-interacting protein	IRKI At5g12900 T24H18.70	Arabidopsis thaliana (Mouse-ear cress)	NA	NA	NA	NA
Ma08_g24440	3.69954	1.88735	1.7971e-07	1.51299e-05	UP	sp|Q6K7E9|HS186_ORYSJ	18.6 kDa class III heat shock protein (18.6 kDa heat shock protein) (OsHsp18.6)	HSP18.6 Os02g0782500 LOC_Os02g54140 OJ1311_D08.6-1 OsJ_08623	Oryza sativa subsp. japonica (Rice)	NA	NA	GO:0009408~response to heat;GO:0009644~response to high light intensity;GO:0042542~response to hydrogen peroxide	GO:0005737~cytoplasm
Ma11_g20540	3.67796	1.87891	2.49905e-14	6.31189e-12	UP	NA	NA	NA	NA	NA	NA	NA	NA
Ma09_g12030	3.66226	1.87273	0.000672627	0.0185464	UP	sp|P0DKC7|HSD4A_ARATH	11-beta-hydroxysteroid dehydrogenase-like 4A (EC 1.1.1.-) (17-beta-hydroxysteroid dehydrogenase-like 4A) (EC 1.1.1.-) (Hydroxysteroid dehydrogenase 4) (AtHSD4)	HSD4 At5g50590 MBA10.15	Arabidopsis thaliana (Mouse-ear cress)	NA	GO:0016491~oxidoreductase activity	GO:0006694~steroid biosynthetic process	GO:0016021~integral component of membrane
Ma06_g02570	3.65486	1.86981	7.44978e-07	5.37593e-05	UP	gi|695030866|ref|XP_009402918.1|	PREDICTED: putative nuclease HARBI1	NA	Musa acuminata subsp. malaccensis	NA	NA	NA	NA
Ma02_g13310	3.65036	1.86804	1.36384e-05	0.000687779	UP	sp|Q9FMY1|C86B1_ARATH	Cytochrome P450 86B1 (EC 1.14.-.-)	CYP86B1 At5g23190 MKD15.5	Arabidopsis thaliana (Mouse-ear cress)	NA	GO:0004497~monooxygenase activity;GO:0005506~iron ion binding;GO:0016705~oxidoreductase activity, acting on paired donors, with incorporation or reduction of molecular oxygen;GO:0020037~heme binding	GO:0010345~suberin biosynthetic process;GO:0042761~very long-chain fatty acid biosynthetic process;GO:0071555~cell wall organization	GO:0005783~endoplasmic reticulum;GO:0005789~endoplasmic reticulum membrane;GO:0016021~integral component of membrane
Ma01_g03440	3.64713	1.86676	2.41321e-10	3.52094e-08	UP	sp|Q336P5|MYC2_ORYSJ	Transcription factor MYC2 (OsMYC2) (Basic helix-loop-helix protein 9) (OsbHLH009) (bHLH 9)	MYC2 BHLH9 Os10g0575000 LOC_Os10g42430 OSJNBa0003O19.20	Oryza sativa subsp. japonica (Rice)	NA	GO:0003677~DNA binding;GO:0046983~protein dimerization activity	GO:0006351~transcription, DNA-templated;GO:0006355~regulation of transcription, DNA-templated	GO:0005634~nucleus
Ma08_g08200	3.64393	1.8655	7.45862e-07	5.37593e-05	UP	gi|695049868|ref|XP_009412886.1|	PREDICTED: uncharacterized protein LOC103994282	NA	Musa acuminata subsp. malaccensis	NA	NA	NA	NA
Ma05_g11800	3.58568	1.84225	1.44395e-09	1.91186e-07	UP	sp|Q9SKT1|ERF53_ARATH	Ethylene-responsive transcription factor ERF053 (AtERF53)	ERF053 At2g20880 F5H14.15	Arabidopsis thaliana (Mouse-ear cress)	NA	GO:0003700~sequence-specific DNA binding transcription factor activity;GO:0043565~sequence-specific DNA binding	GO:0006351~transcription, DNA-templated;GO:0009651~response to salt stress;GO:0009873~ethylene-activated signaling pathway;GO:0045893~positive regulation of transcription, DNA-templated;GO:1900036~positive regulation of cellular response to heat;GO:2000070~regulation of response to water deprivation	GO:0005634~nucleus;GO:0005737~cytoplasm
Ma09_g23330	3.54756	1.82683	5.34736e-07	4.04837e-05	UP	sp|Q6ETN3|4CL3_ORYSJ	Probable 4-coumarate--CoA ligase 3 (4CL 3) (Os4CL3) (EC 6.2.1.12) (4-coumaroyl-CoA synthase 3)	4CL3 Os02g0177600 LOC_Os02g08100 OsJ_005431 P0504A05.24	Oryza sativa subsp. japonica (Rice)	PATHWAY: Phytoalexin biosynthesis; 3,4',5-trihydroxystilbene biosynthesis; 3,4',5-trihydroxystilbene from trans-4-coumarate: step 1/2.	GO:0005524~ATP binding;GO:0016207~4-coumarate-CoA ligase activity	GO:0009698~phenylpropanoid metabolic process	NA
Ma01_g03290	3.51292	1.81267	0.00212258	0.0458635	UP	sp|Q9LDX3|UTR4_ARATH	UDP-galactose/UDP-glucose transporter 4 (AtUTr4)	UTR4 At1g12600 F5O11.33 T12C24.13	Arabidopsis thaliana (Mouse-ear cress)	NA	GO:0015297~antiporter activity;GO:0046964~3'-phosphoadenosine 5'-phosphosulfate transmembrane transporter activity	GO:0008643~carbohydrate transport	GO:0030173~integral component of Golgi membrane;GO:0030176~integral component of endoplasmic reticulum membrane
Ma04_g39770	3.50971	1.81135	1.03838e-06	7.25806e-05	UP	sp|Q9FE67|ERF80_ARATH	Ethylene-responsive transcription factor 9 (AtERF9) (Ethylene-responsive element-binding factor 9) (EREBP-9)	ERF9 ERF-9 ERF080 At5g44210 MLN1.14	Arabidopsis thaliana (Mouse-ear cress)	NA	GO:0003700~sequence-specific DNA binding transcription factor activity;GO:0043565~sequence-specific DNA binding	GO:0006351~transcription, DNA-templated;GO:0006952~defense response;GO:0009873~ethylene-activated signaling pathway;GO:0019760~glucosinolate metabolic process	GO:0005634~nucleus;GO:0016020~membrane
Ma01_g19550	3.50244	1.80836	0.000132342	0.00480974	UP	gi|695079626|ref|XP_009387237.1|	PREDICTED: pathogenesis-related protein 1-like	NA	Musa acuminata subsp. malaccensis	NA	NA	NA	NA
Ma11_g15490	3.48782	1.80232	1.61172e-12	3.20807e-10	UP	NA	NA	NA	NA	NA	NA	NA	NA
Ma06_g37060	3.46464	1.79271	4.69892e-13	1.00164e-10	UP	sp|Q9LMR3|TYRA2_ARATH	Arogenate dehydrogenase 2, chloroplastic (EC 1.3.1.78) (TyrAAT2)	TYRAAT2 At1g15710 F7H2.5	Arabidopsis thaliana (Mouse-ear cress)	PATHWAY: Amino-acid biosynthesis; L-tyrosine biosynthesis; L-tyrosine from L-arogenate (NADP(+) route): step 1/1.	GO:0004665~prephenate dehydrogenase (NADP+) activity;GO:0008977~prephenate dehydrogenase activity;GO:0033730~arogenate dehydrogenase (NADP+) activity	GO:0006571~tyrosine biosynthetic process	GO:0009507~chloroplast
Ma06_g04150	3.45168	1.7873	0.000723667	0.0196304	UP	sp|Q5PNY6|PUB21_ARATH	U-box domain-containing protein 21 (EC 2.3.2.27) (Plant U-box protein 21) (RING-type E3 ubiquitin transferase PUB21)	PUB21 At5g37490 MPA22.3	Arabidopsis thaliana (Mouse-ear cress)	PATHWAY: Protein modification; protein ubiquitination.	GO:0004842~ubiquitin-protein transferase activity	GO:0010200~response to chitin	NA
Ma07_g07900	3.44547	1.7847	9.72489e-10	1.30487e-07	UP	sp|Q7XHL3|TYDC1_ORYSJ	Tyrosine decarboxylase 1 (EC 4.1.1.25)	Os07g0437500 LOC_Os07g25590 OSJNBa0026I22.3 OSJNBb0095H08.30	Oryza sativa subsp. japonica (Rice)	NA	GO:0004837~tyrosine decarboxylase activity;GO:0030170~pyridoxal phosphate binding	GO:0006520~cellular amino acid metabolic process	NA
Ma10_g30080	3.44284	1.7836	0.00178022	0.0403212	UP	gi|695069015|ref|XP_009381471.1|	PREDICTED: uncharacterized protein LOC103969610	NA	Musa acuminata subsp. malaccensis	NA	NA	NA	NA
Ma08_g03550	3.40855	1.76916	9.94479e-11	1.55677e-08	UP	sp|Q0D5R3|CRK6_ORYSJ	Cysteine-rich receptor-like protein kinase 6 (Cysteine-rich RLK6) (EC 2.7.11.-)	CRK6 Os07g0541400 LOC_Os07g35690 OJ1008_E09.114 P0458H05.131	Oryza sativa subsp. japonica (Rice)	NA	GO:0004672~protein kinase activity;GO:0004674~protein serine/threonine kinase activity;GO:0005524~ATP binding	GO:0042742~defense response to bacterium	GO:0005886~plasma membrane;GO:0016021~integral component of membrane
Ma05_g07380	3.38884	1.76079	0.000332038	0.010299	UP	sp|Q9C554|EXPA1_ARATH	Expansin-A1 (AtEXPA1) (Alpha-expansin-1) (At-EXP1) (AtEx1) (Ath-ExpAlpha-1.2)	EXPA1 EXP1 At1g69530 F10D13_18	Arabidopsis thaliana (Mouse-ear cress)	NA	NA	GO:0009664~plant-type cell wall organization	GO:0005576~extracellular region;GO:0005618~cell wall;GO:0016020~membrane
Ma10_g27900	3.36385	1.75011	0.00135399	0.032481	UP	sp|Q8LGU1|AB8C_ARATH	ABC transporter C family member 8 (ABC transporter ABCC.8) (AtABCC8) (EC 3.6.3.44) (ATP-energized glutathione S-conjugate pump 6) (Glutathione S-conjugate-transporting ATPase 6) (Multidrug resistance-associated protein 6)	ABCC8 MRP6 MRP8 At3g21250 MXL8.11	Arabidopsis thaliana (Mouse-ear cress)	NA	GO:0005524~ATP binding;GO:0008559~xenobiotic-transporting ATPase activity;GO:0042626~ATPase activity, coupled to transmembrane movement of substances	GO:0055085~transmembrane transport	GO:0000325~plant-type vacuole;GO:0005774~vacuolar membrane;GO:0016021~integral component of membrane
Ma08_g31780	3.36296	1.74973	8.40807e-05	0.00324407	UP	sp|Q9SYD6|DTX42_ARATH	Protein DETOXIFICATION 42 (AtDTX42) (Aluminum-activated citrate transporter) (AtMATE) (FRD-like protein) (Multidrug and toxic compound extrusion protein 42) (MATE protein 42)	DTX42 FRDL MATE At1g51340 F11M15.20	Arabidopsis thaliana (Mouse-ear cress)	NA	GO:0015137~citrate transmembrane transporter activity;GO:0015238~drug transmembrane transporter activity;GO:0015297~antiporter activity	GO:0010044~response to aluminum ion;GO:0015746~citrate transport	GO:0005886~plasma membrane;GO:0016021~integral component of membrane
Ma08_g15640	3.32881	1.73501	1.72547e-09	2.24505e-07	UP	sp|Q336P5|MYC2_ORYSJ	Transcription factor MYC2 (OsMYC2) (Basic helix-loop-helix protein 9) (OsbHLH009) (bHLH 9)	MYC2 BHLH9 Os10g0575000 LOC_Os10g42430 OSJNBa0003O19.20	Oryza sativa subsp. japonica (Rice)	NA	GO:0003677~DNA binding;GO:0046983~protein dimerization activity	GO:0006351~transcription, DNA-templated;GO:0006355~regulation of transcription, DNA-templated	GO:0005634~nucleus
Ma05_g26690	3.31436	1.72873	5.29356e-08	5.08317e-06	UP	gi|695027852|ref|XP_009401282.1|	PREDICTED: uncharacterized protein LOC103985344	NA	Musa acuminata subsp. malaccensis	NA	NA	NA	NA
Ma04_g37490	3.27681	1.71229	2.30715e-05	0.00109721	UP	gi|695020793|ref|XP_009397461.1|	PREDICTED: uncharacterized protein LOC103982295	NA	Musa acuminata subsp. malaccensis	NA	NA	NA	NA
Ma09_g23600	3.24611	1.69871	2.77132e-07	2.23311e-05	UP	NA	NA	NA	NA	NA	NA	NA	NA
Ma03_g29510	3.21714	1.68578	5.16462e-07	3.91989e-05	UP	sp|Q9FDW1|MYB44_ARATH	Transcription factor MYB44 (Myb-related protein 44) (AtMYB44) (Myb-related protein R1) (AtMYBR1)	MYB44 MYBR1 At5g67300 K8K14.2	Arabidopsis thaliana (Mouse-ear cress)	NA	GO:0000981~sequence-specific DNA binding RNA polymerase II transcription factor activity;GO:0001135~RNA polymerase II transcription factor recruiting transcription factor activity;GO:0003700~sequence-specific DNA binding transcription factor activity;GO:0043565~sequence-specific DNA binding;GO:0044212~transcription regulatory region DNA binding	GO:0006351~transcription, DNA-templated;GO:0006355~regulation of transcription, DNA-templated;GO:0006357~regulation of transcription from RNA polymerase II promoter;GO:0009414~response to water deprivation;GO:0009651~response to salt stress;GO:0009723~response to ethylene;GO:0009733~response to auxin;GO:0009737~response to abscisic acid;GO:0009738~abscisic acid-activated signaling pathway;GO:0009…	GO:0005634~nucleus
Ma03_g23580	3.21553	1.68506	8.3282e-08	7.57051e-06	UP	sp|Q70II3|EF110_ARATH	Ethylene-responsive transcription factor ERF110	ERF110 At5g50080 MPF21.9	Arabidopsis thaliana (Mouse-ear cress)	NA	GO:0003677~DNA binding;GO:0003700~sequence-specific DNA binding transcription factor activity	GO:0006351~transcription, DNA-templated;GO:0009873~ethylene-activated signaling pathway;GO:0045893~positive regulation of transcription, DNA-templated;GO:0048510~regulation of timing of transition from vegetative to reproductive phase	GO:0005634~nucleus
Ma06_g01860	3.20226	1.67909	1.70135e-09	2.22329e-07	UP	sp|Q7XII4|REM41_ORYSJ	Remorin 4.1 (OsREM4.1) (Remorin group 4 member 1)	REM4.1 Os07g0569100 LOC_Os07g38170 OJ1019_E02.9 OsJ_24800	Oryza sativa subsp. japonica (Rice)	NA	NA	GO:0009738~abscisic acid-activated signaling pathway;GO:1900458~negative regulation of brassinosteroid mediated signaling pathway	GO:0005886~plasma membrane
Ma02_g01130	3.2011	1.67857	2.84226e-05	0.00131224	UP	gi|695002534|ref|XP_009380624.1|	PREDICTED: putative methyltransferase DDB_G0268948	NA	Musa acuminata subsp. malaccensis	NA	NA	NA	NA
Ma06_g08530	3.18024	1.66913	1.3972e-08	1.52153e-06	UP	sp|Q9LFE3|AVT1H_ARATH	Amino acid transporter AVT1H (AtAvt1H)	AVT1H At5g16740 F5E19.80	Arabidopsis thaliana (Mouse-ear cress)	NA	GO:0015171~amino acid transmembrane transporter activity	GO:0003333~amino acid transmembrane transport	GO:0016021~integral component of membrane
Ma10_g05330	3.17672	1.66754	1.77997e-08	1.89042e-06	UP	sp|Q7XTV7|HIP1_ORYSJ	Probable E3 ubiquitin-protein ligase HIP1 (EC 2.3.2.27) (HAL3-interacting protein 1) (OsHIP1) (RING-H2 finger HIP1) (RING-type E3 ubiquitin transferase HIP1)	HIP1 Os04g0648800 LOC_Os04g55510 OsJ_16417 OSJNBa0010D21.9	Oryza sativa subsp. japonica (Rice)	PATHWAY: Protein modification; protein ubiquitination.	GO:0046872~metal ion binding;GO:0061630~ubiquitin protein ligase activity	GO:0040008~regulation of growth;GO:0043161~proteasome-mediated ubiquitin-dependent protein catabolic process	NA
Ma03_g09680	3.15685	1.65849	0.000433468	0.0128782	UP	gi|672179627|ref|XP_008809985.1|	PREDICTED: uncharacterized protein LOC103721513 isoform X1	NA	Phoenix dactylifera	NA	NA	NA	NA
Ma06_g02710	3.15684	1.65848	5.77602e-05	0.00237489	UP	sp|Q9FJT7|NDL1_ARATH	Protein NDL1 (Protein N-MYC DOWNREGULATED-LIKE 1)	NDL1 At5g56750 MIK19.22	Arabidopsis thaliana (Mouse-ear cress)	NA	NA	GO:0040008~regulation of growth;GO:0060918~auxin transport;GO:2000012~regulation of auxin polar transport	GO:0005737~cytoplasm
Ma04_g37610	3.15002	1.65536	0.000645696	0.0178867	UP	NA	NA	NA	NA	NA	NA	NA	NA
Ma04_g28690	3.13696	1.64937	3.27263e-11	5.51544e-09	UP	sp|Q94A08|RFS2_ARATH	Probable galactinol--sucrose galactosyltransferase 2 (EC 2.4.1.82) (Protein SEED IMBIBITION 2) (Raffinose synthase 2)	RFS2 RS2 SIP2 At3g57520 T8H10.120	Arabidopsis thaliana (Mouse-ear cress)	NA	GO:0016757~transferase activity, transferring glycosyl groups;GO:0052692~raffinose alpha-galactosidase activity	GO:0006979~response to oxidative stress;GO:0034484~raffinose catabolic process;GO:0080167~response to karrikin	GO:0009506~plasmodesma
Ma09_g11210	3.13389	1.64795	8.7411e-09	9.95162e-07	UP	sp|Q0JIL1|NRX2_ORYSJ	Probable nucleoredoxin 2 (OsNrx2) (EC 1.8.1.8)	Os01g0794400 LOC_Os01g58194 OsJ_03740	Oryza sativa subsp. japonica (Rice)	NA	GO:0004791~thioredoxin-disulfide reductase activity;GO:0047134~protein-disulfide reductase activity	GO:0045454~cell redox homeostasis	GO:0005737~cytoplasm
Ma03_g09980	3.12222	1.64257	2.27499e-07	1.86823e-05	UP	sp|Q84R94|TI10A_ORYSJ	Protein TIFY 10a (OsTIFY10a) (Jasmonate ZIM domain-containing protein 6) (OsJAZ6) (OsJAZ5)	TIFY10A JAZ6 Os03g0402800 LOC_Os03g28940 OsJ_11194 OSJNBb0041J20.5	Oryza sativa subsp. japonica (Rice)	NA	GO:0003714~transcription corepressor activity	GO:0006351~transcription, DNA-templated;GO:0006355~regulation of transcription, DNA-templated;GO:0009611~response to wounding;GO:0031347~regulation of defense response;GO:1903507~negative regulation of nucleic acid-templated transcription;GO:2000022~regulation of jasmonic acid mediated signaling pathway	GO:0005634~nucleus
Ma02_g00790	3.07327	1.61978	0.000172159	0.00601674	UP	sp|Q8VWJ2|WRK28_ARATH	Probable WRKY transcription factor 28 (WRKY DNA-binding protein 28)	WRKY28 At4g18170 F15J5.1 T9A21.10	Arabidopsis thaliana (Mouse-ear cress)	NA	GO:0003700~sequence-specific DNA binding transcription factor activity;GO:0043565~sequence-specific DNA binding	GO:0006351~transcription, DNA-templated	GO:0005634~nucleus
Ma02_g15160	3.06243	1.61468	0.000218791	0.00734746	UP	sp|Q7Y0C8|C74A1_ORYSJ	Allene oxide synthase 1, chloroplastic (EC 4.2.1.92) (Cytochrome P450 74A1) (Hydroperoxide dehydrase 1)	CYP74A1 AOS1 Os03g0767000 LOC_Os03g55800 OSJNBa0079B15.7 OSJNBb0106M04.24	Oryza sativa subsp. japonica (Rice)	PATHWAY: Lipid metabolism; oxylipin biosynthesis.	GO:0004497~monooxygenase activity;GO:0005506~iron ion binding;GO:0009978~allene oxide synthase activity;GO:0016705~oxidoreductase activity, acting on paired donors, with incorporation or reduction of molecular oxygen;GO:0020037~heme binding;GO:0047987~hydroperoxide dehydratase activity	GO:0009611~response to wounding;GO:0009695~jasmonic acid biosynthetic process;GO:0009753~response to jasmonic acid;GO:0016125~sterol metabolic process;GO:0031408~oxylipin biosynthetic process;GO:0050832~defense response to fungus	GO:0005739~mitochondrion;GO:0009535~chloroplast thylakoid membrane;GO:0010287~plastoglobule;GO:0031969~chloroplast membrane
Ma08_g27730	3.05652	1.61189	4.14e-12	7.72869e-10	UP	sp|Q9SHJ5|GPAT1_ARATH	Glycerol-3-phosphate acyltransferase 1 (AtGPAT1) (EC 2.3.1.15)	GPAT1 At1g06520 F12K11.15	Arabidopsis thaliana (Mouse-ear cress)	PATHWAY: Phospholipid metabolism; CDP-diacylglycerol biosynthesis; CDP-diacylglycerol from sn-glycerol 3-phosphate: step 1/3.	GO:0004366~glycerol-3-phosphate O-acyltransferase activity;GO:0016791~phosphatase activity;GO:0090447~glycerol-3-phosphate 2-O-acyltransferase activity	GO:0010143~cutin biosynthetic process;GO:0016024~CDP-diacylglycerol biosynthetic process;GO:0016311~dephosphorylation;GO:0048235~pollen sperm cell differentiation;GO:0080167~response to karrikin	GO:0005739~mitochondrion;GO:0016020~membrane;GO:0016021~integral component of membrane
Ma07_g12330	3.05113	1.60934	0.00016503	0.00579456	UP	sp|Q9C7U7|MYB20_ARATH	Transcription factor MYB20 (Myb-related protein 20) (AtMYB20)	MYB20 At1g66230 T6J19.5	Arabidopsis thaliana (Mouse-ear cress)	NA	GO:0000981~sequence-specific DNA binding RNA polymerase II transcription factor activity;GO:0001046~core promoter sequence-specific DNA binding;GO:0001135~RNA polymerase II transcription factor recruiting transcription factor activity;GO:0003700~sequence-specific DNA binding transcription factor activity;GO:0043565~sequence-specific DNA binding;GO:0044212~transcription regulatory region DNA bindi…	GO:0006351~transcription, DNA-templated;GO:0006357~regulation of transcription from RNA polymerase II promoter;GO:0030154~cell differentiation;GO:0045892~negative regulation of transcription, DNA-templated;GO:1901002~positive regulation of response to salt stress;GO:2000652~regulation of secondary cell wall biogenesis	GO:0005634~nucleus
Ma05_g06810	3.04874	1.60821	0.000601697	0.0170288	UP	gi|695025230|ref|XP_009399860.1|	PREDICTED: uncharacterized protein LOC103984145	NA	Musa acuminata subsp. malaccensis	NA	NA	NA	NA
Ma06_g03170	3.02624	1.59753	3.65844e-05	0.00163628	UP	sp|Q94ID6|ERF81_ARATH	Ethylene-responsive transcription factor 12 (AtERF12) (Ethylene-responsive element-binding factor 12) (EREBP-12)	ERF12 ERF-12 ERF081 At1g28360 F3M18.21	Arabidopsis thaliana (Mouse-ear cress)	NA	GO:0003677~DNA binding;GO:0003700~sequence-specific DNA binding transcription factor activity	GO:0006351~transcription, DNA-templated;GO:0006952~defense response;GO:0009873~ethylene-activated signaling pathway	GO:0005634~nucleus
Ma05_g23440	2.99015	1.58022	9.24076e-11	1.46179e-08	UP	sp|Q8L9K1|ERF99_ARATH	Ethylene-responsive transcription factor 13 (AtERF13) (Ethylene-responsive element-binding factor 13) (EREBP-13)	ERF13 ERF-13 ERF099 At2g44840 T13E15.15	Arabidopsis thaliana (Mouse-ear cress)	NA	GO:0003677~DNA binding;GO:0003700~sequence-specific DNA binding transcription factor activity;GO:0043565~sequence-specific DNA binding	GO:0006351~transcription, DNA-templated;GO:0006952~defense response;GO:0009873~ethylene-activated signaling pathway;GO:0010200~response to chitin	GO:0005634~nucleus
Ma11_g15090	2.98105	1.57582	0.00051151	0.0147793	UP	NA	NA	NA	NA	NA	NA	NA	NA
Ma10_g03380	2.97854	1.5746	3.07281e-06	0.000189644	UP	sp|Q8LAP8|DOF46_ARATH	Dof zinc finger protein DOF4.6 (AtDOF4.6)	DOF4.6 At4g24060 T19F6.13	Arabidopsis thaliana (Mouse-ear cress)	NA	GO:0003677~DNA binding;GO:0003700~sequence-specific DNA binding transcription factor activity;GO:0046872~metal ion binding	GO:0006351~transcription, DNA-templated;GO:0006355~regulation of transcription, DNA-templated	GO:0005634~nucleus
Ma04_g27400	2.97613	1.57344	1.5799e-06	0.00010647	UP	sp|Q9ATM7|PIP23_MAIZE	Aquaporin PIP2-3 (Plasma membrane intrinsic protein 2-3) (ZmPIP2-3) (ZmPIP2;3)	PIP2-3 PIP2C	Zea mays (Maize)	NA	GO:0015250~water channel activity	NA	GO:0005886~plasma membrane;GO:0016021~integral component of membrane
Ma09_g05140	2.96214	1.56664	0.000689795	0.018882	UP	gi|695056337|ref|XP_009416386.1|	PREDICTED: uncharacterized protein LOC103997000	NA	Musa acuminata subsp. malaccensis	NA	NA	NA	NA
Ma09_g12010	2.92918	1.5505	0.0015905	0.0370287	UP	gi|695057991|ref|XP_009417294.1|	PREDICTED: uncharacterized protein LOC103997713	NA	Musa acuminata subsp. malaccensis	NA	NA	NA	NA
Ma08_g15480	2.92403	1.54796	1.33637e-07	1.15752e-05	UP	gi|695050521|ref|XP_009413251.1|	PREDICTED: uncharacterized protein LOC103994594	NA	Musa acuminata subsp. malaccensis	NA	NA	NA	NA
Ma11_g02590	2.91395	1.54298	0.000350051	0.0107798	UP	NA	NA	NA	NA	NA	NA	NA	NA
Ma10_g30900	2.89979	1.53595	8.99941e-06	0.000477384	UP	sp|Q38857|XTH22_ARATH	Xyloglucan endotransglucosylase/hydrolase protein 22 (At-XTH22) (XTH-22) (EC 2.4.1.207) (Touch protein 4)	XTH22 TCH4 At5g57560 MUA2.13	Arabidopsis thaliana (Mouse-ear cress)	NA	GO:0004553~hydrolase activity, hydrolyzing O-glycosyl compounds;GO:0016762~xyloglucan:xyloglucosyl transferase activity	GO:0009408~response to heat;GO:0009409~response to cold;GO:0009612~response to mechanical stimulus;GO:0009664~plant-type cell wall organization;GO:0009733~response to auxin;GO:0009741~response to brassinosteroid;GO:0010411~xyloglucan metabolic process;GO:0042546~cell wall biogenesis	GO:0005618~cell wall;GO:0005794~Golgi apparatus;GO:0048046~apoplast
Ma05_g00910	2.89088	1.53151	0.000321152	0.0100234	UP	sp|P68349|DOF12_ARATH	Dof zinc finger protein DOF1.2 (AtDOF1.2)	DOF1.2 At1g21340 F24J8.23	Arabidopsis thaliana (Mouse-ear cress)	NA	GO:0003677~DNA binding;GO:0003700~sequence-specific DNA binding transcription factor activity;GO:0046872~metal ion binding	GO:0006351~transcription, DNA-templated;GO:0006355~regulation of transcription, DNA-templated	GO:0005634~nucleus
Ma10_g29680	2.8832	1.52767	5.10983e-05	0.00214799	UP	sp|Q1PDW5|FTSH6_ARATH	ATP-dependent zinc metalloprotease FTSH 6, chloroplastic (AtFTSH6) (EC 3.4.24.-)	FTSH6 At5g15250 F8M21.140	Arabidopsis thaliana (Mouse-ear cress)	NA	GO:0004176~ATP-dependent peptidase activity;GO:0004222~metalloendopeptidase activity;GO:0005524~ATP binding;GO:0008237~metallopeptidase activity;GO:0008270~zinc ion binding	GO:0010027~thylakoid membrane organization;GO:0010205~photoinhibition;GO:0010206~photosystem II repair	GO:0009535~chloroplast thylakoid membrane;GO:0009941~chloroplast envelope;GO:0016021~integral component of membrane
Ma10_g20570	2.8728	1.52246	2.65686e-09	3.35524e-07	UP	sp|Q2R3A1|CHS1_ORYSJ	Chalcone synthase 1 (OsCHS1) (EC 2.3.1.74) (Naregenin-chalcone synthase)	CHS1 CHS Os11g0530600 LOC_Os11g32650 OsJ_032788	Oryza sativa subsp. japonica (Rice)	PATHWAY: Secondary metabolite biosynthesis; flavonoid biosynthesis.	GO:0016210~naringenin-chalcone synthase activity	GO:0009813~flavonoid biosynthetic process	NA
Ma10_g13180	2.86651	1.51929	6.37847e-10	8.7941e-08	UP	sp|Q94AK6|SAG20_ARATH	Senescence associated gene 20 (Protein WOUND-INDUCED 12) (AtWI-12)	SAG20 WI12 At3g10985 F9F8.20	Arabidopsis thaliana (Mouse-ear cress)	NA	NA	GO:0002238~response to molecule of fungal origin;GO:0007568~aging;GO:0009620~response to fungus;GO:0009624~response to nematode;GO:0010150~leaf senescence;GO:0010193~response to ozone	NA
Ma09_g22610	2.86085	1.51644	0.00141888	0.0337922	UP	gi|695060169|ref|XP_009418465.1|	PREDICTED: uncharacterized protein LOC103998657	NA	Musa acuminata subsp. malaccensis	NA	NA	NA	NA
Ma01_g17300	2.85076	1.51135	0.000264955	0.0085906	UP	sp|Q9C5W0|DGAT3_ARATH	Diacylglycerol O-acyltransferase 3, cytosolic (AtDGAT3) (EC 2.3.1.20)	DGAT3 At1g48300 F11A17.15	Arabidopsis thaliana (Mouse-ear cress)	PATHWAY: Glycerolipid metabolism; triacylglycerol biosynthesis. {ECO:0000305}.	GO:0004144~diacylglycerol O-acyltransferase activity	GO:0006071~glycerol metabolic process;GO:0019432~triglyceride biosynthetic process	GO:0005829~cytosol
Ma10_g02900	2.84397	1.50791	7.56953e-05	0.00295467	UP	gi|695063027|ref|XP_009420001.1|	PREDICTED: uncharacterized protein LOC103999850	NA	Musa acuminata subsp. malaccensis	NA	NA	NA	NA
Ma10_g15520	2.84142	1.50661	9.77457e-11	1.53814e-08	UP	gi|695065815|ref|XP_009379775.1|	PREDICTED: uncharacterized protein LOC103968341	NA	Musa acuminata subsp. malaccensis	NA	NA	NA	NA
Ma06_g11920	2.84138	1.50659	1.41374e-05	0.000711749	UP	sp|Q8H1E4|RAP24_ARATH	Ethylene-responsive transcription factor RAP2-4 (Ethylene-responsive transcription factor ERF059) (Protein RELATED TO APETALA2 4)	RAP2-4 ERF059 At1g78080 F28K19.29 T11I11.1	Arabidopsis thaliana (Mouse-ear cress)	NA	GO:0003677~DNA binding;GO:0003700~sequence-specific DNA binding transcription factor activity;GO:0043565~sequence-specific DNA binding	GO:0006351~transcription, DNA-templated;GO:0006970~response to osmotic stress;GO:0009409~response to cold;GO:0009414~response to water deprivation;GO:0009416~response to light stimulus;GO:0009611~response to wounding;GO:0009651~response to salt stress;GO:0009736~cytokinin-activated signaling pathway;GO:0009873~ethylene-activated signaling pathway;GO:0045595~regulation of cell differentiation;GO:0…	GO:0005634~nucleus
Ma05_g20810	2.83223	1.50194	7.56755e-05	0.00295467	UP	sp|Q9SGD6|AROD6_ARATH	Arogenate dehydratase/prephenate dehydratase 6, chloroplastic (AtADT6) (AtPDT6) (EC 4.2.1.51) (EC 4.2.1.91)	ADT6 PDT6 At1g08250 T23G18.10	Arabidopsis thaliana (Mouse-ear cress)	PATHWAY: Amino-acid biosynthesis; L-phenylalanine biosynthesis; L-phenylalanine from L-arogenate: step 1/1.; PATHWAY: Amino-acid biosynthesis; L-phenylalanine biosynthesis; phenylpyruvate from prephenate: step 1/1.	GO:0047769~arogenate dehydratase activity	GO:0009094~L-phenylalanine biosynthetic process	GO:0009507~chloroplast;GO:0009570~chloroplast stroma
Ma10_g15720	2.82854	1.50006	5.34598e-09	6.35094e-07	UP	gi|695065878|ref|XP_009379809.1|	PREDICTED: uncharacterized protein LOC103968359	NA	Musa acuminata subsp. malaccensis	NA	NA	NA	NA
Ma07_g19350	2.82731	1.49943	7.86926e-08	7.25517e-06	UP	sp|Q9SCU7|MYB30_ARATH	Transcription factor MYB30 (Myb-related protein 30) (AtMYB30)	MYB30 hsr1 At3g28910 MLD15.8	Arabidopsis thaliana (Mouse-ear cress)	NA	GO:0000981~sequence-specific DNA binding RNA polymerase II transcription factor activity;GO:0001135~RNA polymerase II transcription factor recruiting transcription factor activity;GO:0003700~sequence-specific DNA binding transcription factor activity;GO:0043565~sequence-specific DNA binding;GO:0044212~transcription regulatory region DNA binding	GO:0001666~response to hypoxia;GO:0006351~transcription, DNA-templated;GO:0006357~regulation of transcription from RNA polymerase II promoter;GO:0009617~response to bacterium;GO:0009626~plant-type hypersensitive response;GO:0009723~response to ethylene;GO:0009733~response to auxin;GO:0009739~response to gibberellin;GO:0009751~response to salicylic acid;GO:0009753~response to jasmonic acid;GO:0030…	GO:0005634~nucleus
Ma03_g01560	2.80797	1.48953	2.21453e-06	0.000142833	UP	gi|695008621|ref|XP_009390911.1|	PREDICTED: uncharacterized protein LOC103977187	NA	Musa acuminata subsp. malaccensis	NA	NA	NA	NA
Ma08_g34740	2.80557	1.4883	0.00041653	0.0124877	UP	gi|695052656|ref|XP_009414395.1|	PREDICTED: polyphenol oxidase, chloroplastic-like	NA	Musa acuminata subsp. malaccensis	NA	NA	NA	NA
Ma07_g11300	2.80557	1.48829	0.000920341	0.0238053	UP	sp|Q9FLJ2|NC100_ARATH	NAC domain-containing protein 100 (ANAC100) (AtNAC5)	NAC100 At5g61430 MFB13.6	Arabidopsis thaliana (Mouse-ear cress)	NA	GO:0003677~DNA binding;GO:0003700~sequence-specific DNA binding transcription factor activity	GO:0006351~transcription, DNA-templated	GO:0005634~nucleus
Ma03_g31740	2.79754	1.48416	3.35755e-07	2.67678e-05	UP	sp|A0A024B7I0|SCL7_POPEU	SCARECROW-LIKE protein 7 (PeSCL7)	SCL7	Populus euphratica (Euphrates poplar)	NA	GO:0003677~DNA binding	GO:0006351~transcription, DNA-templated;GO:0006355~regulation of transcription, DNA-templated	GO:0005634~nucleus
Ma06_g31000	2.78637	1.47839	0.00019624	0.0067101	UP	gi|695037984|ref|XP_009406492.1|	PREDICTED: uncharacterized protein LOC103989390	NA	Musa acuminata subsp. malaccensis	NA	NA	NA	NA
Ma02_g07950	2.7842	1.47726	6.12184e-06	0.000341369	UP	sp|Q9SKB2|SBIR1_ARATH	Leucine-rich repeat receptor-like serine/threonine/tyrosine-protein kinase SOBIR1 (EC 2.7.10.1) (EC 2.7.11.1) (Protein EVERSHED) (Protein SUPPRESSOR OF BIR1-1)	SOBIR1 EVR At2g31880 F20M17.8	Arabidopsis thaliana (Mouse-ear cress)	NA	GO:0004674~protein serine/threonine kinase activity;GO:0004713~protein tyrosine kinase activity;GO:0004714~transmembrane receptor protein tyrosine kinase activity;GO:0005524~ATP binding	GO:0006952~defense response;GO:0010942~positive regulation of cell death;GO:0031349~positive regulation of defense response	GO:0005886~plasma membrane;GO:0016021~integral component of membrane
Ma09_g22620	2.77941	1.47478	0.000130614	0.00475848	UP	sp|O65683|BZP11_ARATH	bZIP transcription factor 11 (AtbZIP11) (G-box-binding factor 6) (bZIP transcription factor ATB2)	BZIP11 ATB2 GBF6 At4g34590 T4L20.170	Arabidopsis thaliana (Mouse-ear cress)	NA	GO:0003700~sequence-specific DNA binding transcription factor activity;GO:0043565~sequence-specific DNA binding;GO:0046982~protein heterodimerization activity	GO:0006351~transcription, DNA-templated;GO:0009744~response to sucrose;GO:0017148~negative regulation of translation;GO:0045893~positive regulation of transcription, DNA-templated;GO:0080149~sucrose induced translational repression	GO:0005634~nucleus
Ma08_g14890	2.77255	1.47122	9.00574e-06	0.000477384	UP	sp|Q7XUA6|PIP23_ORYSJ	Probable aquaporin PIP2-3 (OsPIP2;3) (Plasma membrane intrinsic protein 2-3)	PIP2-3 Os04g0521100 LOC_Os04g44060 OSJNBa0019D11.16	Oryza sativa subsp. japonica (Rice)	NA	GO:0015250~water channel activity	GO:0034220~ion transmembrane transport	GO:0005887~integral component of plasma membrane
Ma08_g11540	2.7617	1.46556	1.78672e-09	2.31472e-07	UP	sp|Q9SGU9|MGL_ARATH	Methionine gamma-lyase (AtMGL) (EC 4.4.1.11) (L-methioninase)	MGL At1g64660 F1N19.23	Arabidopsis thaliana (Mouse-ear cress)	NA	GO:0003962~cystathionine gamma-synthase activity;GO:0004123~cystathionine gamma-lyase activity;GO:0018826~methionine gamma-lyase activity;GO:0030170~pyridoxal phosphate binding	GO:0009970~cellular response to sulfate starvation;GO:0019343~cysteine biosynthetic process via cystathionine;GO:0019346~transsulfuration;GO:0019458~methionine catabolic process via 2-oxobutanoate;GO:0042631~cellular response to water deprivation;GO:0051289~protein homotetramerization;GO:0071266~'de novo' L-methionine biosynthetic process	GO:0005829~cytosol
Ma10_g05320	2.74844	1.45861	9.2456e-05	0.00352647	UP	sp|Q9LY50|ACCR3_ARATH	Putative serine/threonine-protein kinase-like protein CCR3 (EC 2.7.11.1) (Protein CRINKLY 4 RELATED 3) (AtCRR3)	CCR3 CRR3 At3g55950 F27K19.130	Arabidopsis thaliana (Mouse-ear cress)	NA	GO:0004674~protein serine/threonine kinase activity;GO:0005524~ATP binding;GO:0042803~protein homodimerization activity	NA	GO:0016021~integral component of membrane
Ma06_g22120	2.70885	1.43768	7.09076e-10	9.64343e-08	UP	sp|Q9LMX7|C78A5_ARATH	Cytochrome P450 78A5 (EC 1.14.-.-) (Protein KLUH)	CYP78A5 KLU At1g13710 F21F23.15	Arabidopsis thaliana (Mouse-ear cress)	NA	GO:0005506~iron ion binding;GO:0016709~oxidoreductase activity, acting on paired donors, with incorporation or reduction of molecular oxygen, NAD(P)H as one donor, and incorporation of one atom of oxygen;GO:0020037~heme binding	GO:0008284~positive regulation of cell proliferation;GO:0035265~organ growth;GO:0040009~regulation of growth rate;GO:0044550~secondary metabolite biosynthetic process;GO:0046622~positive regulation of organ growth;GO:0048437~floral organ development	GO:0005783~endoplasmic reticulum;GO:0016020~membrane;GO:0016021~integral component of membrane
Ma09_g26680	2.70557	1.43593	7.36556e-07	5.34733e-05	UP	sp|Q84TE6|NAC22_ARATH	NAC domain-containing protein 21/22 (ANAC021/ANAC022)	NAC021 NAC022 NAC1 At1g56010 F14J16.32 T6H22.19	Arabidopsis thaliana (Mouse-ear cress)	NA	GO:0003677~DNA binding;GO:0003700~sequence-specific DNA binding transcription factor activity	GO:0006351~transcription, DNA-templated;GO:0009734~auxin-activated signaling pathway;GO:0010072~primary shoot apical meristem specification;GO:0048527~lateral root development	GO:0005634~nucleus
Ma06_g04370	2.70417	1.43519	0.000226852	0.00754232	UP	sp|Q9SN78|MYB94_ARATH	Transcription factor MYB94 (Myb-related protein 94) (AtMYB94)	MYB94 ATMYBCP70 At3g47600 F1P2.150	Arabidopsis thaliana (Mouse-ear cress)	NA	GO:0000981~sequence-specific DNA binding RNA polymerase II transcription factor activity;GO:0001135~RNA polymerase II transcription factor recruiting transcription factor activity;GO:0003700~sequence-specific DNA binding transcription factor activity;GO:0043565~sequence-specific DNA binding;GO:0044212~transcription regulatory region DNA binding	GO:0006351~transcription, DNA-templated;GO:0006355~regulation of transcription, DNA-templated;GO:0006357~regulation of transcription from RNA polymerase II promoter;GO:0009414~response to water deprivation;GO:0009651~response to salt stress;GO:0009723~response to ethylene;GO:0009733~response to auxin;GO:0009737~response to abscisic acid;GO:0009751~response to salicylic acid;GO:0009753~response to…	GO:0005634~nucleus
Ma02_g10440	2.69762	1.43169	7.25671e-06	0.000391576	UP	sp|Q9ZUX1|C94C1_ARATH	Cytochrome P450 94C1 (EC 1.14.14.49) (12-hydroxyjasmonoyl-L-amino acid 12-hydroxylase)	CYP94C1 At2g27690 F15K20.21	Arabidopsis thaliana (Mouse-ear cress)	NA	GO:0005506~iron ion binding;GO:0018685~alkane 1-monooxygenase activity;GO:0020037~heme binding	GO:0009611~response to wounding	GO:0005789~endoplasmic reticulum membrane;GO:0016021~integral component of membrane;GO:0043231~intracellular membrane-bounded organelle
Ma02_g22600	2.69726	1.43149	0.000829882	0.0219955	UP	sp|Q9S745|PAD4_ARATH	Lipase-like PAD4 (EC 2.3.1.-) (Protein ENHANCED DISEASE SUSCEPTIBILITY 9) (Protein PHYTOALEXIN DEFICIENT 4) (AtPAD4)	PAD4 EDS9 At3g52430 F22O6.190	Arabidopsis thaliana (Mouse-ear cress)	NA	GO:0016298~lipase activity;GO:0016740~transferase activity	GO:0001666~response to hypoxia;GO:0002213~defense response to insect;GO:0009617~response to bacterium;GO:0009625~response to insect;GO:0009626~plant-type hypersensitive response;GO:0009627~systemic acquired resistance;GO:0009751~response to salicylic acid;GO:0009816~defense response to bacterium, incompatible interaction;GO:0009862~systemic acquired resistance, salicylic acid mediated signaling p…	GO:0005634~nucleus;GO:0005737~cytoplasm
Ma06_g33980	2.66615	1.41476	5.22571e-08	5.0341e-06	UP	sp|Q9LD44|NAC56_ARATH	NAC transcription factor 56 (AtNAC056) (NAC domain-containing protein 2) (AtNAC2) (Protein NAC-REGULATED SEED MORPHOLOGY 1)	NAC056 ANAC056 NAC2 NARS1 At3g15510 MJK13.17	Arabidopsis thaliana (Mouse-ear cress)	NA	GO:0003700~sequence-specific DNA binding transcription factor activity;GO:0044212~transcription regulatory region DNA binding	GO:0006351~transcription, DNA-templated;GO:0009753~response to jasmonic acid;GO:0045995~regulation of embryonic development;GO:0048317~seed morphogenesis;GO:0080060~integument development	GO:0005634~nucleus
Ma07_g11360	2.65567	1.40908	7.05413e-05	0.0027711	UP	sp|Q9M9T4|PKS2_ARATH	Protein PHYTOCHROME KINASE SUBSTRATE 2	PKS2 At1g14280 F14L17.4	Arabidopsis thaliana (Mouse-ear cress)	NA	NA	GO:0009585~red, far-red light phototransduction;GO:0009638~phototropism;GO:0048366~leaf development	GO:0005886~plasma membrane
Ma03_g31600	2.64474	1.40312	6.62392e-09	7.74663e-07	UP	sp|Q94F39|AFP3_ARATH	Ninja-family protein AFP3 (ABI five-binding protein 3) (ABI5-binding protein 3)	AFP3 At3g29575 MWE13.5	Arabidopsis thaliana (Mouse-ear cress)	NA	NA	GO:0007165~signal transduction	GO:0005634~nucleus
Ma02_g23190	2.64467	1.40309	0.00124633	0.0303777	UP	gi|695007644|ref|XP_009390377.1|	PREDICTED: probable BOI-related E3 ubiquitin-protein ligase 2	NA	Musa acuminata subsp. malaccensis	NA	NA	NA	NA
Ma08_g02670	2.63616	1.39844	0.00218623	0.0468349	UP	sp|Q8RY67|WAKLO_ARATH	Wall-associated receptor kinase-like 14 (EC 2.7.11.-)	WAKL14 At2g23450 F26B6.10	Arabidopsis thaliana (Mouse-ear cress)	NA	GO:0004674~protein serine/threonine kinase activity;GO:0005524~ATP binding	GO:0007166~cell surface receptor signaling pathway	GO:0005886~plasma membrane;GO:0016021~integral component of membrane
Ma07_g17580	2.63613	1.39842	3.31158e-05	0.00150807	UP	sp|Q9C5W0|DGAT3_ARATH	Diacylglycerol O-acyltransferase 3, cytosolic (AtDGAT3) (EC 2.3.1.20)	DGAT3 At1g48300 F11A17.15	Arabidopsis thaliana (Mouse-ear cress)	PATHWAY: Glycerolipid metabolism; triacylglycerol biosynthesis. {ECO:0000305}.	GO:0004144~diacylglycerol O-acyltransferase activity	GO:0006071~glycerol metabolic process;GO:0019432~triglyceride biosynthetic process	GO:0005829~cytosol
Ma02_g23610	2.62246	1.39092	0.000122863	0.00450339	UP	sp|Q9SYH4|NFYA5_ARATH	Nuclear transcription factor Y subunit A-5 (AtNF-YA-5)	NFYA5 At1g54160 F15I1.26	Arabidopsis thaliana (Mouse-ear cress)	NA	GO:0003677~DNA binding;GO:0003700~sequence-specific DNA binding transcription factor activity	GO:0006351~transcription, DNA-templated;GO:0009414~response to water deprivation;GO:0009738~abscisic acid-activated signaling pathway;GO:0009785~blue light signaling pathway;GO:0009793~embryo development ending in seed dormancy;GO:0010262~somatic embryogenesis;GO:0045892~negative regulation of transcription, DNA-templated;GO:0048316~seed development	GO:0016602~CCAAT-binding factor complex
Ma02_g24230	2.619	1.38902	1.09131e-05	0.000564551	UP	gi|695007426|ref|XP_009390260.1|	PREDICTED: polcalcin Phl p 7-like	NA	Musa acuminata subsp. malaccensis	NA	NA	NA	NA
Ma01_g21830	2.61881	1.38891	0.00120574	0.0296303	UP	sp|O80339|ERF82_ARATH	Ethylene-responsive transcription factor 3 (AtERF3) (Ethylene-responsive element-binding factor 3) (EREBP-3)	ERF3 ERF-3 ERF082 At1g50640 F11F12.4 F17J6.16	Arabidopsis thaliana (Mouse-ear cress)	NA	GO:0003700~sequence-specific DNA binding transcription factor activity;GO:0043565~sequence-specific DNA binding	GO:0006351~transcription, DNA-templated;GO:0006952~defense response;GO:0009873~ethylene-activated signaling pathway;GO:0010105~negative regulation of ethylene-activated signaling pathway	GO:0005634~nucleus
Ma04_g05890	2.6152	1.38692	0.000113907	0.00423711	UP	sp|Q6ETN3|4CL3_ORYSJ	Probable 4-coumarate--CoA ligase 3 (4CL 3) (Os4CL3) (EC 6.2.1.12) (4-coumaroyl-CoA synthase 3)	4CL3 Os02g0177600 LOC_Os02g08100 OsJ_005431 P0504A05.24	Oryza sativa subsp. japonica (Rice)	PATHWAY: Phytoalexin biosynthesis; 3,4',5-trihydroxystilbene biosynthesis; 3,4',5-trihydroxystilbene from trans-4-coumarate: step 1/2.	GO:0005524~ATP binding;GO:0016207~4-coumarate-CoA ligase activity	GO:0009698~phenylpropanoid metabolic process	NA
Ma04_g37190	2.60619	1.38194	2.69467e-09	3.38875e-07	UP	sp|Q8RWD0|COL16_ARATH	Zinc finger protein CONSTANS-LIKE 16	COL16 At1g25440 F2J7.10	Arabidopsis thaliana (Mouse-ear cress)	NA	GO:0003700~sequence-specific DNA binding transcription factor activity;GO:0008270~zinc ion binding	GO:0006355~regulation of transcription, DNA-templated	GO:0005634~nucleus;GO:0016020~membrane
Ma06_g35180	2.60509	1.38133	0.000135708	0.00489658	UP	sp|Q0JEU6|LERK3_ORYSJ	G-type lectin S-receptor-like serine/threonine-protein kinase LECRK3 (OsLecRK3) (EC 2.7.11.1) (OsRLCK135)	LECRK3 Os04g0202500 LOC_Os04g12580 OSJNBb0005B05.7	Oryza sativa subsp. japonica (Rice)	NA	GO:0004674~protein serine/threonine kinase activity;GO:0005524~ATP binding;GO:0030246~carbohydrate binding	GO:0006468~protein phosphorylation;GO:0006952~defense response	GO:0005886~plasma membrane;GO:0016021~integral component of membrane
Ma05_g08420	2.59235	1.37426	0.000382171	0.0115559	UP	sp|O22533|ZAT6_ARATH	Zinc finger protein ZAT6 (COLD INDUCED ZINC FINGER PROTEIN 2)	ZAT6 CZF2 At5g04340 T19N18.70	Arabidopsis thaliana (Mouse-ear cress)	NA	GO:0000978~RNA polymerase II core promoter proximal region sequence-specific DNA binding;GO:0003700~sequence-specific DNA binding transcription factor activity;GO:0044212~transcription regulatory region DNA binding;GO:0046872~metal ion binding	GO:0006351~transcription, DNA-templated;GO:0010200~response to chitin;GO:0055062~phosphate ion homeostasis;GO:2000280~regulation of root development	GO:0005634~nucleus
Ma07_g16580	2.58786	1.37176	0.00128119	0.0311045	UP	NA	NA	NA	NA	NA	NA	NA	NA
Ma07_g24080	2.58018	1.36747	0.000862276	0.022694	UP	gi|695045570|ref|XP_009410583.1|	PREDICTED: uncharacterized protein LOC103992558	NA	Musa acuminata subsp. malaccensis	NA	NA	NA	NA
Ma08_g17800	2.57603	1.36515	5.27054e-06	0.000300021	UP	NA	NA	NA	NA	NA	NA	NA	NA
Ma04_g20950	2.57231	1.36307	0.00023692	0.0078063	UP	sp|Q9SUS4|RHA1A_ARATH	Probable E3 ubiquitin-protein ligase RHA1A (EC 2.3.2.27) (RING-H2 finger A1a) (RING-H2 zinc finger protein RHA1a) (RING-type E3 ubiquitin transferase RHA1A)	RHA1A At4g11370 F8L21.160	Arabidopsis thaliana (Mouse-ear cress)	PATHWAY: Protein modification; protein ubiquitination. {ECO:0000305}.	GO:0046872~metal ion binding;GO:0061630~ubiquitin protein ligase activity	GO:0043161~proteasome-mediated ubiquitin-dependent protein catabolic process	NA
Ma11_g22370	2.5703	1.36194	3.84722e-06	0.000230802	UP	NA	NA	NA	NA	NA	NA	NA	NA
Ma03_g33000	2.56592	1.35948	5.60154e-08	5.36178e-06	UP	sp|Q9SK27|ENL1_ARATH	Early nodulin-like protein 1 (Phytocyanin-like protein)	At2g25060 F27C12.2	Arabidopsis thaliana (Mouse-ear cress)	NA	GO:0009055~electron carrier activity	NA	GO:0005886~plasma membrane;GO:0009506~plasmodesma;GO:0031225~anchored component of membrane;GO:0046658~anchored component of plasma membrane
Ma09_g17480	2.56397	1.35838	0.000338269	0.0104707	UP	sp|Q8S3D5|BH069_ARATH	Transcription factor bHLH69 (Basic helix-loop-helix protein 69) (AtbHLH69) (bHLH 69) (Transcription factor EN 94) (bHLH transcription factor bHLH069)	BHLH69 EN94 At4g30980 F6I18.110	Arabidopsis thaliana (Mouse-ear cress)	NA	GO:0001046~core promoter sequence-specific DNA binding;GO:0001228~RNA polymerase II transcription regulatory region sequence-specific DNA binding transcription factor activity involved in positive regulation of transcription;GO:0003700~sequence-specific DNA binding transcription factor activity;GO:0046983~protein dimerization activity	GO:0006355~regulation of transcription, DNA-templated;GO:0006366~transcription from RNA polymerase II promoter;GO:0048235~pollen sperm cell differentiation;GO:0048765~root hair cell differentiation;GO:0048767~root hair elongation;GO:0055046~microgametogenesis;GO:0080147~root hair cell development	GO:0005634~nucleus
Ma03_g12230	2.5567	1.35428	1.28646e-05	0.000654245	UP	sp|Q9ZUZ3|SAU32_ARATH	Auxin-responsive protein SAUR32 (Protein ABOLISHED APICAL HOOK MAINTENANCE 1) (Protein SMALL AUXIN UP RNA 32)	SAUR32 AAM1 At2g46690	Arabidopsis thaliana (Mouse-ear cress)	NA	NA	GO:0007275~multicellular organismal development;GO:0009734~auxin-activated signaling pathway;GO:0040008~regulation of growth;GO:1900140~regulation of seedling development	GO:0005634~nucleus;GO:0005737~cytoplasm
Ma06_g01750	2.53606	1.34259	0.000550096	0.0157464	UP	sp|Q8GSQ1|C85A1_ORYSJ	Cytochrome P450 85A1 (EC 1.14.-.-) (C6-oxidase) (Dwarf protein) (OsDWARF)	CYP85A1 DWARF Os03g0602300 LOC_Os03g40540 OJ1519_A12.12 OsJNBa0015G17.1	Oryza sativa subsp. japonica (Rice)	PATHWAY: Plant hormone biosynthesis; brassinosteroid biosynthesis.	GO:0004497~monooxygenase activity;GO:0005506~iron ion binding;GO:0016705~oxidoreductase activity, acting on paired donors, with incorporation or reduction of molecular oxygen;GO:0020037~heme binding	GO:0001578~microtubule bundle formation;GO:0009647~skotomorphogenesis;GO:0010268~brassinosteroid homeostasis;GO:0016125~sterol metabolic process;GO:0016132~brassinosteroid biosynthetic process;GO:0022900~electron transport chain	GO:0016021~integral component of membrane
Ma04_g13980	2.53303	1.34086	0.000103607	0.00390715	UP	sp|Q8VZ80|PLT5_ARATH	Polyol transporter 5 (Protein POLYOL TRANSPORTER 5) (AtPLT5) (Sugar-proton symporter PLT5)	PLT5 At3g18830 MVE11.10 MVE11.22	Arabidopsis thaliana (Mouse-ear cress)	NA	GO:0005351~sugar:proton symporter activity;GO:0005354~galactose transmembrane transporter activity;GO:0005355~glucose transmembrane transporter activity;GO:0005365~myo-inositol transmembrane transporter activity;GO:0015145~monosaccharide transmembrane transporter activity;GO:0015148~D-xylose transmembrane transporter activity;GO:0015168~glycerol transmembrane transporter activity;GO:0015575~manni…	GO:0010311~lateral root formation;GO:0046323~glucose import	GO:0005886~plasma membrane;GO:0016021~integral component of membrane
Ma07_g20780	2.52693	1.33738	1.16756e-07	1.02609e-05	UP	gi|695044822|ref|XP_009410180.1|	PREDICTED: neural Wiskott-Aldrich syndrome protein-like	NA	Musa acuminata subsp. malaccensis	NA	NA	NA	NA
Ma11_g08880	2.52458	1.33605	8.31653e-09	9.54052e-07	UP	NA	NA	NA	NA	NA	NA	NA	NA
Ma02_g05340	2.52404	1.33574	1.0682e-08	1.18868e-06	UP	sp|Q0J032|LONP2_ORYSJ	Lon protease homolog 2, peroxisomal (EC 3.4.21.53)	Os09g0533400 LOC_Os09g36300 OJ1112_E07.9 OsJ_30122 P0515E01.28	Oryza sativa subsp. japonica (Rice)	NA	GO:0004176~ATP-dependent peptidase activity;GO:0004252~serine-type endopeptidase activity;GO:0005524~ATP binding	GO:0006515~misfolded or incompletely synthesized protein catabolic process;GO:0006625~protein targeting to peroxisome;GO:0016485~protein processing	GO:0005782~peroxisomal matrix
Ma07_g06490	2.52343	1.33539	0.00140333	0.033475	UP	sp|Q7FAZ3|LERK1_ORYSJ	G-type lectin S-receptor-like serine/threonine-protein kinase LECRK1 (OsLecRK1) (EC 2.7.11.1) (OsRLCK134)	LECRK1 Os04g0201900 LOC_Os04g12540 OsJ_13804 OSJNBb0005B05.5	Oryza sativa subsp. japonica (Rice)	NA	GO:0004674~protein serine/threonine kinase activity;GO:0005524~ATP binding;GO:0030246~carbohydrate binding	GO:0006468~protein phosphorylation;GO:0006952~defense response	GO:0005886~plasma membrane;GO:0016021~integral component of membrane
Ma05_g10670	2.51843	1.33252	3.22026e-08	3.24792e-06	UP	gi|695026228|ref|XP_009400399.1|	PREDICTED: Bowman-Birk type proteinase inhibitor-like isoform X2	NA	Musa acuminata subsp. malaccensis	NA	NA	NA	NA
Ma06_g20040	2.50108	1.32255	0.0010856	0.0273274	UP	sp|Q8RWD6|FB271_ARATH	F-box protein At5g39450	At5g39450 MUL8.13	Arabidopsis thaliana (Mouse-ear cress)	NA	NA	NA	NA
Ma01_g12150	2.49201	1.31731	0.000313155	0.00979416	UP	sp|P23444|H1_MAIZE	Histone H1	NA	Zea mays (Maize)	NA	GO:0003677~DNA binding	GO:0006334~nucleosome assembly	GO:0000786~nucleosome;GO:0005634~nucleus
Ma05_g11320	2.48937	1.31578	3.26927e-06	0.000200943	UP	gi|695026112|ref|XP_009400333.1|	PREDICTED: ganglioside-induced differentiation-associated protein 2-like	NA	Musa acuminata subsp. malaccensis	NA	NA	NA	NA
Ma02_g22490	2.48812	1.31506	1.45699e-08	1.58091e-06	UP	NA	NA	NA	NA	NA	NA	NA	NA
Ma07_g12970	2.48172	1.31134	0.000336553	0.0104283	UP	sp|Q9FHX5|E1310_ARATH	Glucan endo-1,3-beta-glucosidase 10 (EC 3.2.1.39) ((1->3)-beta-glucan endohydrolase 10) ((1->3)-beta-glucanase 10) (Beta-1,3-endoglucanase 10) (Beta-1,3-glucanase 10) (Putative plasmodesmal associated protein) (AtBG_ppap)	At5g42100 MJC20.21	Arabidopsis thaliana (Mouse-ear cress)	NA	GO:0030247~polysaccharide binding;GO:0042973~glucan endo-1,3-beta-D-glucosidase activity	GO:0005975~carbohydrate metabolic process;GO:0006952~defense response;GO:0007154~cell communication;GO:0071555~cell wall organization	GO:0005618~cell wall;GO:0005783~endoplasmic reticulum;GO:0005886~plasma membrane;GO:0009505~plant-type cell wall;GO:0009506~plasmodesma;GO:0031225~anchored component of membrane;GO:0046658~anchored component of plasma membrane
Ma06_g20750	2.4768	1.30848	0.000208927	0.00705564	UP	sp|Q9FMS6|CAF1K_ARATH	Probable CCR4-associated factor 1 homolog 11 (EC 3.1.13.4)	CAF1-11 At5g22250 T6G21.2	Arabidopsis thaliana (Mouse-ear cress)	NA	GO:0003723~RNA binding;GO:0004535~poly(A)-specific ribonuclease activity;GO:0008408~3'-5' exonuclease activity;GO:0046872~metal ion binding	GO:0000289~nuclear-transcribed mRNA poly(A) tail shortening;GO:0006351~transcription, DNA-templated;GO:0006355~regulation of transcription, DNA-templated;GO:0017148~negative regulation of translation;GO:0042742~defense response to bacterium;GO:0043928~exonucleolytic nuclear-transcribed mRNA catabolic process involved in deadenylation-dependent decay	GO:0000932~cytoplasmic mRNA processing body;GO:0005634~nucleus;GO:0030015~CCR4-NOT core complex
Ma02_g05980	2.46453	1.30131	0.000284648	0.00907252	UP	sp|Q7XSQ9|PIP12_ORYSJ	Probable aquaporin PIP1-2 (OsPIP1;2) (Plasma membrane intrinsic protein 1-2)	PIP1-2 Os04g0559700 LOC_Os04g47220 OsJ_015100 OSJNBa0084K11.2	Oryza sativa subsp. japonica (Rice)	NA	GO:0015250~water channel activity	GO:0034220~ion transmembrane transport	GO:0005887~integral component of plasma membrane
Ma06_g17380	2.43823	1.28583	0.000625057	0.0174923	UP	sp|Q9LY00|WRK70_ARATH	Probable WRKY transcription factor 70 (WRKY DNA-binding protein 70)	WRKY70 At3g56400 T5P19.50	Arabidopsis thaliana (Mouse-ear cress)	NA	GO:0003700~sequence-specific DNA binding transcription factor activity;GO:0043565~sequence-specific DNA binding	GO:0006351~transcription, DNA-templated;GO:0009751~response to salicylic acid;GO:0009753~response to jasmonic acid;GO:0009862~systemic acquired resistance, salicylic acid mediated signaling pathway;GO:0009864~induced systemic resistance, jasmonic acid mediated signaling pathway;GO:0010200~response to chitin;GO:0031347~regulation of defense response;GO:0042742~defense response to bacterium;GO:0045…	GO:0005634~nucleus
Ma09_g08400	2.43545	1.28419	5.34834e-06	0.000303301	UP	sp|Q9FXA4|PUB26_ARATH	U-box domain-containing protein 26 (EC 2.3.2.27) (Plant U-box protein 26) (RING-type E3 ubiquitin transferase PUB26)	PUB26 At1g49780 F14J22.1	Arabidopsis thaliana (Mouse-ear cress)	PATHWAY: Protein modification; protein ubiquitination.	GO:0004842~ubiquitin-protein transferase activity	NA	NA
Ma06_g01150	2.42593	1.27854	4.93256e-05	0.00209693	UP	sp|Q6IEQ7|WRK24_ORYSJ	WRKY transcription factor WRKY24 (OsWRKY24)	WRKY24 Os01g0826400 OsJ_03928 OSNPB_010826400	Oryza sativa subsp. japonica (Rice)	NA	GO:0003700~sequence-specific DNA binding transcription factor activity;GO:0043565~sequence-specific DNA binding	GO:0006351~transcription, DNA-templated;GO:0009737~response to abscisic acid;GO:0009738~abscisic acid-activated signaling pathway;GO:0009739~response to gibberellin;GO:0009740~gibberellic acid mediated signaling pathway;GO:0009788~negative regulation of abscisic acid-activated signaling pathway;GO:0009938~negative regulation of gibberellic acid mediated signaling pathway;GO:0045893~positive regul…	GO:0005634~nucleus
Ma09_g17470	2.41901	1.27442	7.00327e-07	5.13391e-05	UP	gi|695059271|ref|XP_009417989.1|	PREDICTED: uncharacterized protein LOC103998283 isoform X2	NA	Musa acuminata subsp. malaccensis	NA	NA	NA	NA
Ma11_g21710	2.41294	1.27079	1.0278e-07	9.1395e-06	UP	NA	NA	NA	NA	NA	NA	NA	NA
Ma06_g34040	2.39081	1.2575	2.58373e-05	0.00120772	UP	sp|Q9ZVI6|LOR8_ARATH	Protein LURP-one-related 8	At2g38640 T6A23.16	Arabidopsis thaliana (Mouse-ear cress)	NA	NA	NA	NA
Ma09_g29440	2.39047	1.25729	4.91937e-05	0.00209429	UP	sp|Q9C7R6|PUB17_ARATH	U-box domain-containing protein 17 (EC 2.3.2.27) (Plant U-box protein 17) (RING-type E3 ubiquitin transferase PUB17)	PUB17 At1g29340 F15D2.34	Arabidopsis thaliana (Mouse-ear cress)	PATHWAY: Protein modification; protein ubiquitination.	GO:0004842~ubiquitin-protein transferase activity	GO:0009814~defense response, incompatible interaction;GO:0016567~protein ubiquitination	GO:0005634~nucleus;GO:0005737~cytoplasm
Ma01_g14290	2.37946	1.25063	8.57065e-08	7.75902e-06	UP	gi|695000065|ref|XP_009410045.1|	PREDICTED: uncharacterized protein LOC103992162	NA	Musa acuminata subsp. malaccensis	NA	NA	NA	NA
Ma10_g09510	2.36127	1.23956	1.09526e-07	9.71062e-06	UP	sp|Q84X53|MTEF1_ARATH	Transcription termination factor MTEF1, chloroplastic (Mitochondrial transcription termination factor 1) (Protein EMBRYO DEFECTIVE 93) (Protein SINGLET OXYGEN-LINKED DEATH ACTIVATOR 10)	MTERF1 EMB93 SOLDAT10 At2g03050 T17M13.22	Arabidopsis thaliana (Mouse-ear cress)	NA	GO:0003690~double-stranded DNA binding;GO:0003727~single-stranded RNA binding;GO:0019843~rRNA binding	GO:0006353~DNA-templated transcription, termination;GO:0006355~regulation of transcription, DNA-templated;GO:0008380~RNA splicing;GO:0009658~chloroplast organization;GO:0009793~embryo development ending in seed dormancy;GO:0042255~ribosome assembly	GO:0009507~chloroplast
Ma06_g14330	2.35049	1.23296	4.50647e-07	3.47298e-05	UP	gi|695033669|ref|XP_009404319.1|	PREDICTED: uncharacterized protein LOC103987673	NA	Musa acuminata subsp. malaccensis	NA	NA	NA	NA
Ma03_g31300	2.3501	1.23272	0.00213936	0.0461267	UP	sp|Q10Q99|FH8_ORYSJ	Formin-like protein 8 (OsFH8)	FH8 Os03g0204100 LOC_Os03g10680	Oryza sativa subsp. japonica (Rice)	NA	NA	NA	GO:0016021~integral component of membrane
Ma09_g21080	2.34778	1.2313	0.00223686	0.0477154	UP	sp|Q8GT74|NIP2_ARATH	NEP1-interacting protein 2 (RING-H2 finger protein ATL25)	NIP2 ATL25 At2g17730 T17A5.9	Arabidopsis thaliana (Mouse-ear cress)	NA	GO:0046872~metal ion binding;GO:0061630~ubiquitin protein ligase activity	GO:0043161~proteasome-mediated ubiquitin-dependent protein catabolic process	GO:0009535~chloroplast thylakoid membrane;GO:0016021~integral component of membrane
Ma00_g02940	2.34182	1.22763	4.33845e-06	0.000253197	UP	sp|Q9SAE3|C71BS_ARATH	Cytochrome P450 71B28 (EC 1.14.-.-)	CYP71B28 At1g13090 F3F19.11	Arabidopsis thaliana (Mouse-ear cress)	NA	GO:0005506~iron ion binding;GO:0016709~oxidoreductase activity, acting on paired donors, with incorporation or reduction of molecular oxygen, NAD(P)H as one donor, and incorporation of one atom of oxygen;GO:0020037~heme binding	GO:0044550~secondary metabolite biosynthetic process	GO:0016020~membrane;GO:0016021~integral component of membrane
Ma03_g22040	2.3395	1.2262	0.000280737	0.00899554	UP	sp|Q8L751|ORP1C_ARATH	Oxysterol-binding protein-related protein 1C (OSBP-related protein 1C)	ORP1C At4g08180 T12G13.20	Arabidopsis thaliana (Mouse-ear cress)	NA	GO:0008289~lipid binding	GO:0006869~lipid transport	NA
Ma11_g05610	2.33726	1.22482	0.000511886	0.0147793	UP	NA	NA	NA	NA	NA	NA	NA	NA
Ma04_g19970	2.32896	1.21969	0.0011755	0.0291127	UP	sp|Q9FH57|GATA5_ARATH	GATA transcription factor 5	GATA5 At5g66320 K1L20.10	Arabidopsis thaliana (Mouse-ear cress)	NA	GO:0000977~RNA polymerase II regulatory region sequence-specific DNA binding;GO:0001085~RNA polymerase II transcription factor binding;GO:0001228~RNA polymerase II transcription regulatory region sequence-specific DNA binding transcription factor activity involved in positive regulation of transcription;GO:0003682~chromatin binding;GO:0003700~sequence-specific DNA binding transcription factor act…	GO:0030154~cell differentiation	GO:0005634~nucleus;GO:0005667~transcription factor complex
Ma06_g35940	2.32387	1.21653	4.34358e-05	0.00189204	UP	gi|224087478|ref|XP_002308177.1|	hypothetical protein POPTR_0006s09110g	NA	Populus trichocarpa	NA	NA	NA	NA
Ma04_g23650	2.31264	1.20954	0.00195988	0.0431546	UP	gi|694995609|ref|XP_009389556.1|	PREDICTED: uncharacterized protein LOC103976091	NA	Musa acuminata subsp. malaccensis	NA	NA	NA	NA
Ma03_g28160	2.31118	1.20863	2.19758e-06	0.00014235	UP	gi|695012213|ref|XP_009392856.1|	PREDICTED: uncharacterized protein LOC103978690	NA	Musa acuminata subsp. malaccensis	NA	NA	NA	NA
Ma07_g26520	2.30937	1.2075	1.84676e-07	1.55046e-05	UP	sp|Q9C8I6|IOS1_ARATH	LRR receptor-like serine/threonine-protein kinase IOS1 (EC 2.7.11.-) (Protein IMPAIRED OOMYCETE SUSCEPTIBILITY 1)	IOS1 At1g51800 F19C24.3	Arabidopsis thaliana (Mouse-ear cress)	NA	GO:0004674~protein serine/threonine kinase activity;GO:0005524~ATP binding;GO:0042803~protein homodimerization activity	GO:0002229~defense response to oomycetes;GO:0002237~response to molecule of bacterial origin;GO:0002238~response to molecule of fungal origin;GO:0002239~response to oomycetes;GO:0009620~response to fungus;GO:0009738~abscisic acid-activated signaling pathway;GO:0009788~negative regulation of abscisic acid-activated signaling pathway;GO:0010200~response to chitin;GO:1900150~regulation of defense re…	GO:0005886~plasma membrane;GO:0016021~integral component of membrane;GO:0090406~pollen tube
Ma04_g00460	2.30663	1.20579	0.00115533	0.0287694	UP	sp|Q9SN78|MYB94_ARATH	Transcription factor MYB94 (Myb-related protein 94) (AtMYB94)	MYB94 ATMYBCP70 At3g47600 F1P2.150	Arabidopsis thaliana (Mouse-ear cress)	NA	GO:0000981~sequence-specific DNA binding RNA polymerase II transcription factor activity;GO:0001135~RNA polymerase II transcription factor recruiting transcription factor activity;GO:0003700~sequence-specific DNA binding transcription factor activity;GO:0043565~sequence-specific DNA binding;GO:0044212~transcription regulatory region DNA binding	GO:0006351~transcription, DNA-templated;GO:0006355~regulation of transcription, DNA-templated;GO:0006357~regulation of transcription from RNA polymerase II promoter;GO:0009414~response to water deprivation;GO:0009651~response to salt stress;GO:0009723~response to ethylene;GO:0009733~response to auxin;GO:0009737~response to abscisic acid;GO:0009751~response to salicylic acid;GO:0009753~response to…	GO:0005634~nucleus
Ma11_g01240	2.30089	1.20219	0.00021124	0.00712573	UP	NA	NA	NA	NA	NA	NA	NA	NA
Ma04_g20050	2.28816	1.19419	0.00184121	0.0412981	UP	sp|O22150|SAU36_ARATH	Auxin-responsive protein SAUR36 (Protein RESPONSE TO AUXINS AND GIBBERELLINS 1) (Protein SENESCENCE-ASSOCIATED GENE 201) (Protein SMALL AUXIN UP RNA 36)	SAUR36 RAG1 SAG201 At2g45210	Arabidopsis thaliana (Mouse-ear cress)	NA	NA	GO:0007275~multicellular organismal development;GO:0009734~auxin-activated signaling pathway;GO:0010029~regulation of seed germination;GO:0040008~regulation of growth;GO:1900057~positive regulation of leaf senescence	GO:0005634~nucleus
Ma01_g01690	2.28765	1.19387	0.00180222	0.0406968	UP	gi|694996634|ref|XP_009395016.1|	PREDICTED: E3 ubiquitin-protein ligase RHA1B-like	NA	Musa acuminata subsp. malaccensis	NA	NA	NA	NA
Ma02_g05950	2.28288	1.19086	0.000311191	0.00974741	UP	sp|Q9SMT7|4CLLA_ARATH	Oxalate--CoA ligase (EC 6.2.1.8) (4-coumarate--CoA ligase isoform 8) (At4CL8) (4-coumarate--CoA ligase-like 10) (Acyl-activating enzyme 3) (Adenosine monophosphate binding protein 3) (AtMPBP3) (Oxalyl-CoA synthetase)	AAE3 4CLL10 AMPBP3 At3g48990 T2J13.170	Arabidopsis thaliana (Mouse-ear cress)	NA	GO:0005524~ATP binding;GO:0050203~oxalate-CoA ligase activity	GO:0009735~response to cytokinin;GO:0010030~positive regulation of seed germination;GO:0010214~seed coat development;GO:0033611~oxalate catabolic process;GO:0046686~response to cadmium ion;GO:0050832~defense response to fungus	GO:0005737~cytoplasm;GO:0009506~plasmodesma;GO:0009507~chloroplast;GO:0009570~chloroplast stroma;GO:0048046~apoplast
Ma06_g18670	2.26848	1.18173	0.000425457	0.0127239	UP	sp|Q9ZUY3|AROD3_ARATH	Arogenate dehydratase 3, chloroplastic (AtADT3) (EC 4.2.1.91) (Prephenate dehydratase 1) (AtPDT1)	ADT3 PD1 PDT1 At2g27820 F15K20.8	Arabidopsis thaliana (Mouse-ear cress)	PATHWAY: Amino-acid biosynthesis; L-phenylalanine biosynthesis; L-phenylalanine from L-arogenate: step 1/1.	GO:0047769~arogenate dehydratase activity	GO:0006571~tyrosine biosynthetic process;GO:0009094~L-phenylalanine biosynthetic process;GO:0010244~response to low fluence blue light stimulus by blue low-fluence system;GO:0080167~response to karrikin	GO:0005829~cytosol;GO:0009507~chloroplast;GO:0009570~chloroplast stroma
Ma03_g24940	2.26607	1.18019	1.52058e-06	0.000103399	UP	sp|Q9FYH7|VSR6_ARATH	Vacuolar-sorting receptor 6 (AtVSR6) (BP80-like protein d) (AtBP80d) (Epidermal growth factor receptor-like protein 6) (AtELP6)	VSR6 BP80D ELP6 At1g30900 F17F8.23	Arabidopsis thaliana (Mouse-ear cress)	NA	GO:0005509~calcium ion binding	GO:0015031~protein transport	GO:0000139~Golgi membrane;GO:0016021~integral component of membrane;GO:0030665~clathrin-coated vesicle membrane;GO:0031902~late endosome membrane
Ma09_g15420	2.25741	1.17467	0.000110452	0.00412904	UP	sp|Q7XV13|LOX5_ORYSJ	Putative lipoxygenase 5 (EC 1.13.11.12)	Os04g0447100 LOC_Os04g37430 OSJNBa0064H22.1	Oryza sativa subsp. japonica (Rice)	PATHWAY: Lipid metabolism; oxylipin biosynthesis. {ECO:0000255|PROSITE-ProRule:PRU00726}.	GO:0016165~linoleate 13S-lipoxygenase activity;GO:0046872~metal ion binding	GO:0031408~oxylipin biosynthetic process	NA
Ma04_g19180	2.24709	1.16806	6.77441e-06	0.000370203	UP	sp|A3BI11|ZIP8_ORYSJ	Zinc transporter 8 (ZRT/IRT-like protein 8) (OsZIP8)	ZIP8 ZIP1 Os07g0232800 LOC_Os07g12890 OsJ_23626 OSJNBa0061L20.103 OSJNBa0086N05.143	Oryza sativa subsp. japonica (Rice)	NA	GO:0005385~zinc ion transmembrane transporter activity	GO:0006829~zinc II ion transport;GO:0071577~zinc II ion transmembrane transport	GO:0005886~plasma membrane;GO:0016021~integral component of membrane
Ma06_g28530	2.24604	1.16738	2.12351e-05	0.00101819	UP	gi|695037480|ref|XP_009406234.1|	PREDICTED: uncharacterized protein LOC103989172	NA	Musa acuminata subsp. malaccensis	NA	NA	NA	NA
Ma02_g05730	2.23867	1.16264	2.64632e-05	0.00123506	UP	gi|695003096|ref|XP_009383671.1|	PREDICTED: uncharacterized protein LOC103971387	NA	Musa acuminata subsp. malaccensis	NA	NA	NA	NA
Ma11_g22820	2.2377	1.16202	0.000189719	0.00655426	UP	NA	NA	NA	NA	NA	NA	NA	NA
Ma01_g23210	2.23754	1.16191	6.62976e-05	0.00264276	UP	sp|Q39119|VPEG_ARATH	Vacuolar-processing enzyme gamma-isozyme (EC 3.4.22.34) (Asparaginyl endopeptidase gamma-VPE) (Gamma-VPE)	At4g32940 F26P21.60	Arabidopsis thaliana (Mouse-ear cress)	NA	GO:0004175~endopeptidase activity;GO:0004197~cysteine-type endopeptidase activity	GO:0006624~vacuolar protein processing;GO:0009611~response to wounding;GO:0009723~response to ethylene;GO:0009751~response to salicylic acid;GO:0009753~response to jasmonic acid;GO:0010150~leaf senescence;GO:0051603~proteolysis involved in cellular protein catabolic process	GO:0000323~lytic vacuole;GO:0000326~protein storage vacuole
Ma11_g23150	2.23488	1.1602	5.60789e-05	0.00231844	UP	NA	NA	NA	NA	NA	NA	NA	NA
Ma02_g09880	2.22495	1.15378	6.72224e-07	4.93995e-05	UP	sp|Q9C5W0|DGAT3_ARATH	Diacylglycerol O-acyltransferase 3, cytosolic (AtDGAT3) (EC 2.3.1.20)	DGAT3 At1g48300 F11A17.15	Arabidopsis thaliana (Mouse-ear cress)	PATHWAY: Glycerolipid metabolism; triacylglycerol biosynthesis. {ECO:0000305}.	GO:0004144~diacylglycerol O-acyltransferase activity	GO:0006071~glycerol metabolic process;GO:0019432~triglyceride biosynthetic process	GO:0005829~cytosol
Ma04_g35920	2.2249	1.15374	6.32891e-07	4.70377e-05	UP	sp|Q9FMY1|C86B1_ARATH	Cytochrome P450 86B1 (EC 1.14.-.-)	CYP86B1 At5g23190 MKD15.5	Arabidopsis thaliana (Mouse-ear cress)	NA	GO:0004497~monooxygenase activity;GO:0005506~iron ion binding;GO:0016705~oxidoreductase activity, acting on paired donors, with incorporation or reduction of molecular oxygen;GO:0020037~heme binding	GO:0010345~suberin biosynthetic process;GO:0042761~very long-chain fatty acid biosynthetic process;GO:0071555~cell wall organization	GO:0005783~endoplasmic reticulum;GO:0005789~endoplasmic reticulum membrane;GO:0016021~integral component of membrane
Ma09_g24530	2.22082	1.15109	0.00127171	0.0308994	UP	sp|Q5PNZ0|GDL77_ARATH	GDSL esterase/lipase At5g18430 (EC 3.1.1.-) (Extracellular lipase At5g18430)	At5g18430 F20L16.150	Arabidopsis thaliana (Mouse-ear cress)	NA	GO:0016788~hydrolase activity, acting on ester bonds	GO:0016042~lipid catabolic process	GO:0005576~extracellular region
Ma07_g23680	2.2144	1.14691	0.000307635	0.00965164	UP	sp|Q9FLC0|PER52_ARATH	Peroxidase 52 (Atperox P52) (EC 1.11.1.7) (ATP49)	PER52 P52 At5g05340 K18I23.14	Arabidopsis thaliana (Mouse-ear cress)	NA	GO:0004601~peroxidase activity;GO:0020037~heme binding;GO:0046872~metal ion binding	GO:0006979~response to oxidative stress;GO:0009809~lignin biosynthetic process;GO:0010089~xylem development;GO:0042744~hydrogen peroxide catabolic process;GO:1901430~positive regulation of syringal lignin biosynthetic process	GO:0005618~cell wall;GO:0005794~Golgi apparatus;GO:0005829~cytosol;GO:0048046~apoplast
Ma02_g12040	2.2131	1.14607	6.35391e-07	4.70377e-05	UP	sp|Q8W2X5|FL3H2_ORYSJ	Flavanone 3-dioxygenase 2 (EC 1.14.11.9) (Flavanone 3-beta-hydroxylase 2) (Flavanone 3-hydroxylase 2) (OsF3H-2)	F3H-2 Os10g0536400 LOC_Os10g39140 OSJNBa0040D23.1 OSJNBb0060I05.4	Oryza sativa subsp. japonica (Rice)	PATHWAY: Secondary metabolite biosynthesis; flavonoid biosynthesis. {ECO:0000305}.	GO:0031418~L-ascorbic acid binding;GO:0045486~naringenin 3-dioxygenase activity;GO:0046872~metal ion binding	GO:0009813~flavonoid biosynthetic process	NA
Ma05_g01220	2.20394	1.14009	0.000660205	0.0182214	UP	sp|Q9FI66|DIR3_ARATH	Dirigent protein 3 (AtDIR3)	DIR3 At5g49040 K19E20.19	Arabidopsis thaliana (Mouse-ear cress)	NA	NA	NA	GO:0048046~apoplast
Ma06_g37070	2.19958	1.13723	0.00229347	0.0485783	UP	sp|Q9LMR3|TYRA2_ARATH	Arogenate dehydrogenase 2, chloroplastic (EC 1.3.1.78) (TyrAAT2)	TYRAAT2 At1g15710 F7H2.5	Arabidopsis thaliana (Mouse-ear cress)	PATHWAY: Amino-acid biosynthesis; L-tyrosine biosynthesis; L-tyrosine from L-arogenate (NADP(+) route): step 1/1.	GO:0004665~prephenate dehydrogenase (NADP+) activity;GO:0008977~prephenate dehydrogenase activity;GO:0033730~arogenate dehydrogenase (NADP+) activity	GO:0006571~tyrosine biosynthetic process	GO:0009507~chloroplast
Ma03_g13280	2.19771	1.136	0.0022431	0.0478147	UP	sp|Q9SK53|COL3_ARATH	Zinc finger protein CONSTANS-LIKE 3	COL3 At2g24790 F27C12.29	Arabidopsis thaliana (Mouse-ear cress)	NA	GO:0003700~sequence-specific DNA binding transcription factor activity;GO:0008270~zinc ion binding;GO:0043565~sequence-specific DNA binding	GO:0009909~regulation of flower development;GO:0010099~regulation of photomorphogenesis;GO:0010161~red light signaling pathway	GO:0005634~nucleus
Ma10_g09850	2.19342	1.13318	6.87326e-05	0.00272178	UP	sp|Q84WB7|GT645_ARATH	Glycosyltransferase family protein 64 protein C5 (GT64 C5) (EC 2.4.1.-)	At5g04500 T32M21.100	Arabidopsis thaliana (Mouse-ear cress)	PATHWAY: Protein modification; protein glycosylation. {ECO:0000305}.	GO:0016757~transferase activity, transferring glycosyl groups;GO:0046872~metal ion binding	GO:0006486~protein glycosylation	GO:0016021~integral component of membrane
Ma04_g12960	2.19161	1.13199	3.51022e-06	0.000213138	UP	sp|Q6ZHS4|CADH2_ORYSJ	Cinnamyl alcohol dehydrogenase 2 (OsCAD2) (EC 1.1.1.195) (Protein GOLD HULL AND INTERNODE 2)	CAD2 CAD GH2 Os02g0187800 LOC_Os02g09490 OJ1073_F05.31 OJ1145_F01.6	Oryza sativa subsp. japonica (Rice)	PATHWAY: Aromatic compound metabolism; phenylpropanoid biosynthesis.	GO:0008270~zinc ion binding;GO:0045551~cinnamyl-alcohol dehydrogenase activity;GO:0052747~sinapyl alcohol dehydrogenase activity	GO:0009809~lignin biosynthetic process	NA
Ma10_g16720	2.1853	1.12783	6.11564e-06	0.000341369	UP	sp|Q9FMY1|C86B1_ARATH	Cytochrome P450 86B1 (EC 1.14.-.-)	CYP86B1 At5g23190 MKD15.5	Arabidopsis thaliana (Mouse-ear cress)	NA	GO:0004497~monooxygenase activity;GO:0005506~iron ion binding;GO:0016705~oxidoreductase activity, acting on paired donors, with incorporation or reduction of molecular oxygen;GO:0020037~heme binding	GO:0010345~suberin biosynthetic process;GO:0042761~very long-chain fatty acid biosynthetic process;GO:0071555~cell wall organization	GO:0005783~endoplasmic reticulum;GO:0005789~endoplasmic reticulum membrane;GO:0016021~integral component of membrane
Ma04_g01230	2.18344	1.12661	0.000792486	0.0211724	UP	sp|O22808|LYK5_ARATH	Protein LYK5 (LysM domain receptor-like kinase 5) (LysM-containing receptor-like kinase 5)	LYK5 At2g33580 F4P9.35	Arabidopsis thaliana (Mouse-ear cress)	NA	GO:0004675~transmembrane receptor protein serine/threonine kinase activity;GO:0005524~ATP binding;GO:0008061~chitin binding;GO:0042803~protein homodimerization activity	GO:0006468~protein phosphorylation;GO:0007166~cell surface receptor signaling pathway;GO:0045087~innate immune response;GO:0071323~cellular response to chitin	GO:0005886~plasma membrane;GO:0016021~integral component of membrane
Ma09_g11790	2.1701	1.11776	0.00036734	0.0111823	UP	gi|743820866|ref|XP_010931892.1|	PREDICTED: uncharacterized protein LOC105052684	NA	Elaeis guineensis	NA	NA	NA	NA
Ma02_g24750	2.16991	1.11764	0.00185371	0.0414857	UP	sp|O22227|MIZ1_ARATH	Protein MIZU-KUSSEI 1	MIZ1 At2g41660 T32G6.18	Arabidopsis thaliana (Mouse-ear cress)	NA	NA	GO:0009658~chloroplast organization;GO:0010274~hydrotropism	GO:0005737~cytoplasm;GO:0005783~endoplasmic reticulum;GO:0005789~endoplasmic reticulum membrane;GO:0016020~membrane;GO:0032541~cortical endoplasmic reticulum
Ma03_g23740	2.16657	1.11541	0.000110815	0.00413744	UP	gi|695013229|ref|XP_009393392.1|	PREDICTED: uncharacterized protein LOC103979089	NA	Musa acuminata subsp. malaccensis	NA	NA	NA	NA
Ma05_g20340	2.16625	1.1152	2.23454e-05	0.00106437	UP	sp|Q336P5|MYC2_ORYSJ	Transcription factor MYC2 (OsMYC2) (Basic helix-loop-helix protein 9) (OsbHLH009) (bHLH 9)	MYC2 BHLH9 Os10g0575000 LOC_Os10g42430 OSJNBa0003O19.20	Oryza sativa subsp. japonica (Rice)	NA	GO:0003677~DNA binding;GO:0046983~protein dimerization activity	GO:0006351~transcription, DNA-templated;GO:0006355~regulation of transcription, DNA-templated	GO:0005634~nucleus
Ma04_g37080	2.15875	1.1102	0.000976966	0.0249479	UP	sp|Q8LDS4|NAKR1_ARATH	Protein SODIUM POTASSIUM ROOT DEFECTIVE 1 (NaKR1) (Heavy metal-associated plant protein 2) (AtHPP02) (Nuclear-enriched phloem companion cell gene 6) (NPCC6)	NAKR1 HPP02 NPCC6 At5g02600 T22P11_190	Arabidopsis thaliana (Mouse-ear cress)	NA	GO:0046872~metal ion binding;GO:0046914~transition metal ion binding	GO:0009908~flower development;GO:0010015~root morphogenesis;GO:0010233~phloem transport;GO:0030001~metal ion transport;GO:0046916~cellular transition metal ion homeostasis;GO:0055078~sodium ion homeostasis	GO:0005634~nucleus;GO:0005737~cytoplasm;GO:0005783~endoplasmic reticulum
Ma04_g21570	2.15739	1.10929	0.000775301	0.0208803	UP	sp|Q9SKT1|ERF53_ARATH	Ethylene-responsive transcription factor ERF053 (AtERF53)	ERF053 At2g20880 F5H14.15	Arabidopsis thaliana (Mouse-ear cress)	NA	GO:0003700~sequence-specific DNA binding transcription factor activity;GO:0043565~sequence-specific DNA binding	GO:0006351~transcription, DNA-templated;GO:0009651~response to salt stress;GO:0009873~ethylene-activated signaling pathway;GO:0045893~positive regulation of transcription, DNA-templated;GO:1900036~positive regulation of cellular response to heat;GO:2000070~regulation of response to water deprivation	GO:0005634~nucleus;GO:0005737~cytoplasm
Ma04_g31520	2.15628	1.10855	0.00136811	0.032765	UP	sp|Q9FYR7|SCL8_ARATH	Scarecrow-like protein 8 (AtSCL8) (GRAS family protein 30) (AtGRAS-30)	SCL8 At5g52510 T4M5.2	Arabidopsis thaliana (Mouse-ear cress)	NA	GO:0003700~sequence-specific DNA binding transcription factor activity;GO:0043565~sequence-specific DNA binding	GO:0006351~transcription, DNA-templated;GO:0006355~regulation of transcription, DNA-templated	GO:0005634~nucleus;GO:0005737~cytoplasm
Ma10_g21280	2.14562	1.10139	5.12857e-06	0.000293608	UP	sp|Q9FU27|C3H2_ORYSJ	Zinc finger CCCH domain-containing protein 2 (OsC3H2) (Protein DELAY OF THE ONSET OF SENESCENCE) (OsDOS)	Os01g0192000 LOC_Os01g09620 P0671B11.13	Oryza sativa subsp. japonica (Rice)	NA	GO:0003677~DNA binding;GO:0008270~zinc ion binding	GO:0009867~jasmonic acid mediated signaling pathway;GO:0010150~leaf senescence	GO:0005634~nucleus
Ma06_g14430	2.1419	1.09889	0.000304392	0.00956987	UP	sp|Q0WPW4|ACCO5_ARATH	1-aminocyclopropane-1-carboxylate oxidase 5 (ACC oxidase 5) (AtACO5) (EC 1.14.17.4)	At1g77330 F2P24.4	Arabidopsis thaliana (Mouse-ear cress)	PATHWAY: Alkene biosynthesis; ethylene biosynthesis via S-adenosyl-L-methionine; ethylene from S-adenosyl-L-methionine: step 2/2.	GO:0009815~1-aminocyclopropane-1-carboxylate oxidase activity;GO:0031418~L-ascorbic acid binding;GO:0046872~metal ion binding	GO:0006952~defense response;GO:0009693~ethylene biosynthetic process	NA
Ma04_g04130	2.14086	1.09819	1.81729e-05	0.00089311	UP	sp|O80339|ERF82_ARATH	Ethylene-responsive transcription factor 3 (AtERF3) (Ethylene-responsive element-binding factor 3) (EREBP-3)	ERF3 ERF-3 ERF082 At1g50640 F11F12.4 F17J6.16	Arabidopsis thaliana (Mouse-ear cress)	NA	GO:0003700~sequence-specific DNA binding transcription factor activity;GO:0043565~sequence-specific DNA binding	GO:0006351~transcription, DNA-templated;GO:0006952~defense response;GO:0009873~ethylene-activated signaling pathway;GO:0010105~negative regulation of ethylene-activated signaling pathway	GO:0005634~nucleus
Ma07_g22440	2.14086	1.09819	1.95598e-06	0.00012836	UP	sp|Q9SZ67|WRK19_ARATH	Probable WRKY transcription factor 19 (WRKY DNA-binding protein 19)	WRKY19 At4g12020 F16J13.90	Arabidopsis thaliana (Mouse-ear cress)	NA	GO:0003700~sequence-specific DNA binding transcription factor activity;GO:0004674~protein serine/threonine kinase activity;GO:0005524~ATP binding;GO:0043531~ADP binding;GO:0043565~sequence-specific DNA binding	GO:0006351~transcription, DNA-templated;GO:0006952~defense response	GO:0005634~nucleus;GO:0009941~chloroplast envelope
Ma04_g19580	2.14049	1.09794	0.000173733	0.00606032	UP	gi|695020170|ref|XP_009397125.1|	PREDICTED: uncharacterized protein LOC103982051	NA	Musa acuminata subsp. malaccensis	NA	NA	NA	NA
Ma07_g01870	2.14023	1.09777	6.96102e-06	0.000379023	UP	sp|Q94A08|RFS2_ARATH	Probable galactinol--sucrose galactosyltransferase 2 (EC 2.4.1.82) (Protein SEED IMBIBITION 2) (Raffinose synthase 2)	RFS2 RS2 SIP2 At3g57520 T8H10.120	Arabidopsis thaliana (Mouse-ear cress)	NA	GO:0016757~transferase activity, transferring glycosyl groups;GO:0052692~raffinose alpha-galactosidase activity	GO:0006979~response to oxidative stress;GO:0034484~raffinose catabolic process;GO:0080167~response to karrikin	GO:0009506~plasmodesma
Ma05_g03710	2.13589	1.09484	0.000518445	0.0149543	UP	sp|Q93VK0|PPCK2_ARATH	Phosphoenolpyruvate carboxylase kinase 2 (AtPPCK2) (EC 2.7.11.1)	PPCK2 At3g04530 T27C4.19	Arabidopsis thaliana (Mouse-ear cress)	NA	GO:0004674~protein serine/threonine kinase activity;GO:0004683~calmodulin-dependent protein kinase activity;GO:0005516~calmodulin binding;GO:0005524~ATP binding;GO:0009931~calcium-dependent protein serine/threonine kinase activity	GO:0006468~protein phosphorylation;GO:0009416~response to light stimulus;GO:0016036~cellular response to phosphate starvation;GO:0018105~peptidyl-serine phosphorylation;GO:0035556~intracellular signal transduction;GO:0046777~protein autophosphorylation;GO:0046898~response to cycloheximide	GO:0005634~nucleus;GO:0005737~cytoplasm
Ma08_g17700	2.13137	1.09178	0.000203822	0.00693781	UP	sp|Q2TN88|SLR1_ORYSI	DELLA protein SLR1 (Gibberellic acid-insensitive) (OsGAI) (Protein SLENDER RICE1)	SLR1 GAI OsI_13213	Oryza sativa subsp. indica (Rice)	NA	GO:0000989~transcription factor binding transcription factor activity	GO:0006351~transcription, DNA-templated;GO:0006355~regulation of transcription, DNA-templated	GO:0005634~nucleus
Ma04_g33840	2.12827	1.08968	4.78586e-05	0.00205198	UP	gi|695021488|ref|XP_009397832.1|	PREDICTED: uncharacterized protein LOC103982588	NA	Musa acuminata subsp. malaccensis	NA	NA	NA	NA
Ma06_g14840	2.12803	1.08952	0.00181912	0.0409758	UP	sp|Q9LFA4|IQM3_ARATH	IQ domain-containing protein IQM3 (IQ motif-containing protein 3)	IQM3 At3g52870 F8J2_40	Arabidopsis thaliana (Mouse-ear cress)	NA	NA	NA	GO:0005634~nucleus;GO:0005737~cytoplasm
Ma08_g21900	2.11578	1.08119	0.00135409	0.032481	UP	sp|P46310|FAD3C_ARATH	sn-2 acyl-lipid omega-3 desaturase (ferredoxin), chloroplastic (EC 1.14.19.35) (Omega-3 fatty acid desaturase 7, chloroplastic)	FAD7 FADD At3g11170 F11B9.10 F9F8.4	Arabidopsis thaliana (Mouse-ear cress)	PATHWAY: Lipid metabolism; polyunsaturated fatty acid biosynthesis. {ECO:0000269|PubMed:8226956}.	GO:0016717~oxidoreductase activity, acting on paired donors, with oxidation of a pair of donors resulting in the reduction of molecular oxygen to two molecules of water	GO:0006633~fatty acid biosynthetic process;GO:0006636~unsaturated fatty acid biosynthetic process;GO:0009409~response to cold	GO:0009507~chloroplast;GO:0009706~chloroplast inner membrane;GO:0009941~chloroplast envelope;GO:0016021~integral component of membrane;GO:0042170~plastid membrane
Ma04_g14350	2.11035	1.07748	3.32001e-06	0.000203645	UP	sp|Q10Q08|RFA1B_ORYSJ	Replication protein A 70 kDa DNA-binding subunit B (OsRPA70b) (Replication factor A protein 1B) (Replication protein A 1B)	RPA1B RPA70B Os03g0214100 LOC_Os03g11540 OsJ_09906	Oryza sativa subsp. japonica (Rice)	NA	GO:0003677~DNA binding;GO:0046872~metal ion binding	GO:0006260~DNA replication;GO:0006281~DNA repair;GO:0006310~DNA recombination	GO:0005662~DNA replication factor A complex
Ma05_g11350	2.10088	1.07099	0.00173819	0.0396082	UP	sp|Q10S70|EXLA1_ORYSJ	Expansin-like A1 (OsEXLA1) (OsEXPL1) (OsaEXPb2.1)	EXLA1 EXPL1 Os03g0132200 LOC_Os03g04020 OJ1004C08.4 OsJ_09301	Oryza sativa subsp. japonica (Rice)	NA	NA	NA	GO:0005576~extracellular region
mito11_g00080	2.09908	1.06976	5.82993e-06	0.000326911	UP	sp|P04373|COX2_ORYSJ	Cytochrome c oxidase subunit 2 (EC 1.9.3.1) (Cytochrome c oxidase polypeptide II)	COX2 COII	Oryza sativa subsp. japonica (Rice)	NA	GO:0004129~cytochrome-c oxidase activity;GO:0005507~copper ion binding	GO:0042773~ATP synthesis coupled electron transport	GO:0005739~mitochondrion;GO:0005751~mitochondrial respiratory chain complex IV;GO:0016021~integral component of membrane
Ma08_g22250	2.09722	1.06848	9.94353e-06	0.000520667	UP	sp|Q6Z4N3|TRL11_ORYSJ	Thioredoxin-like 1-1, chloroplastic (Lilium-type thioredoxin 1-1)	Os07g0684100 LOC_Os07g48510 OsJ_25618 OSJNBa0060O17.16	Oryza sativa subsp. japonica (Rice)	NA	NA	GO:0045454~cell redox homeostasis;GO:0055114~oxidation-reduction process	GO:0005623~cell
Ma11_g00880	2.09007	1.06355	5.89178e-05	0.00241258	UP	gi|695070014|ref|XP_009382013.1|	PREDICTED: uncharacterized protein LOC103970099	NA	Musa acuminata subsp. malaccensis	NA	NA	NA	NA
Ma08_g02220	2.08533	1.06027	7.06149e-05	0.0027711	UP	gi|695049273|ref|XP_009412568.1|	PREDICTED: uncharacterized protein LOC103994031	NA	Musa acuminata subsp. malaccensis	NA	NA	NA	NA
Ma07_g06700	2.0839	1.05928	6.67236e-05	0.00265622	UP	sp|Q42602|C89A2_ARATH	Cytochrome P450 89A2 (EC 1.14.-.-) (ATH 6-1) (CYPLXXXIX)	CYP89A2 CYP89 At1g64900 F13O11.20	Arabidopsis thaliana (Mouse-ear cress)	NA	GO:0005506~iron ion binding;GO:0016709~oxidoreductase activity, acting on paired donors, with incorporation or reduction of molecular oxygen, NAD(P)H as one donor, and incorporation of one atom of oxygen;GO:0020037~heme binding	GO:0044550~secondary metabolite biosynthetic process	GO:0016020~membrane;GO:0016021~integral component of membrane
Ma10_g15390	2.0804	1.05686	0.000713989	0.0193854	UP	sp|Q93WT0|WRK31_ARATH	Probable WRKY transcription factor 31 (WRKY DNA-binding protein 31)	WRKY31 At4g22070 F1N20.170	Arabidopsis thaliana (Mouse-ear cress)	NA	GO:0003700~sequence-specific DNA binding transcription factor activity;GO:0043565~sequence-specific DNA binding	GO:0006351~transcription, DNA-templated	GO:0005634~nucleus
Ma09_g11230	2.07796	1.05517	4.60363e-06	0.000267117	UP	sp|Q9LVD9|DTX40_ARATH	Protein DETOXIFICATION 40 (AtDTX40) (Multidrug and toxic compound extrusion protein 40) (MATE protein 40)	DTX40 At3g21690 MIL23.25	Arabidopsis thaliana (Mouse-ear cress)	NA	GO:0015238~drug transmembrane transporter activity;GO:0015297~antiporter activity	GO:0006855~drug transmembrane transport	GO:0005773~vacuole;GO:0005774~vacuolar membrane;GO:0016021~integral component of membrane
Ma07_g08220	2.07282	1.05159	6.54533e-06	0.000358429	UP	sp|Q9SZA7|DRL29_ARATH	Probable disease resistance protein At4g33300	At4g33300 F17M5.60	Arabidopsis thaliana (Mouse-ear cress)	NA	GO:0005524~ATP binding;GO:0043531~ADP binding	GO:0042742~defense response to bacterium	GO:0048046~apoplast
Ma05_g14690	2.07272	1.05152	0.00157484	0.0366925	UP	gi|1045399849|dbj|GAU18834.1|	hypothetical protein TSUD_228240	NA	Trifolium subterraneum	NA	NA	NA	NA
Ma07_g06930	2.07138	1.05059	1.8732e-05	0.000913974	UP	sp|B8BI93|MYBS2_ORYSI	Transcription factor MYBS2 (Myb-related protein S2) (OsMYBS2)	MYBS2 OsI_34656	Oryza sativa subsp. indica (Rice)	NA	GO:0003677~DNA binding;GO:0003700~sequence-specific DNA binding transcription factor activity	GO:0006351~transcription, DNA-templated;GO:0045893~positive regulation of transcription, DNA-templated	GO:0005634~nucleus
Ma06_g17310	2.06781	1.0481	5.53813e-06	0.000312884	UP	sp|Q94AK6|SAG20_ARATH	Senescence associated gene 20 (Protein WOUND-INDUCED 12) (AtWI-12)	SAG20 WI12 At3g10985 F9F8.20	Arabidopsis thaliana (Mouse-ear cress)	NA	NA	GO:0002238~response to molecule of fungal origin;GO:0007568~aging;GO:0009620~response to fungus;GO:0009624~response to nematode;GO:0010150~leaf senescence;GO:0010193~response to ozone	NA
Ma07_g02270	2.06665	1.04729	3.04769e-05	0.00139636	UP	sp|Q6Z965|OPR7_ORYSJ	12-oxophytodienoate reductase 7 (EC 1.3.1.42) (12-oxophytodienoate-10,11-reductase 7) (OPDA-reductase 7) (OsOPR7)	OPR7 OPR13 Os08g0459600 LOC_Os08g35740 OsJ_27573 P0493A04.35 P0690E03.3	Oryza sativa subsp. japonica (Rice)	PATHWAY: Lipid metabolism; oxylipin biosynthesis.	GO:0010181~FMN binding;GO:0016629~12-oxophytodienoate reductase activity	GO:0009620~response to fungus;GO:0009695~jasmonic acid biosynthetic process;GO:0010193~response to ozone;GO:0031408~oxylipin biosynthetic process;GO:0048443~stamen development	GO:0005777~peroxisome
Ma02_g02430	2.06608	1.0469	0.000348292	0.0107477	UP	sp|Q9ZR08|Y4230_ARATH	G-type lectin S-receptor-like serine/threonine-protein kinase At4g03230 (EC 2.7.11.1)	At4g03230 F4C21.16	Arabidopsis thaliana (Mouse-ear cress)	NA	GO:0004674~protein serine/threonine kinase activity;GO:0005516~calmodulin binding;GO:0005524~ATP binding;GO:0030246~carbohydrate binding	GO:0006468~protein phosphorylation;GO:0048544~recognition of pollen	GO:0005886~plasma membrane;GO:0016021~integral component of membrane
Ma07_g23940	2.06299	1.04474	4.78726e-06	0.000276704	UP	sp|Q2QYW5|D53L_ORYSJ	Protein DWARF 53-LIKE	D53-L LOC_Os12g01360 Os12g0104300 OsJ_34905	Oryza sativa subsp. japonica (Rice)	NA	NA	GO:0019538~protein metabolic process	NA
Ma08_g02810	2.04338	1.03095	0.00182139	0.0409758	UP	sp|Q6Z9F4|CIPK6_ORYSJ	CBL-interacting protein kinase 6 (EC 2.7.11.1) (OsCIPK06)	CIPK6 Os08g0441100 LOC_Os08g34240 P0524F03.52 P0528B09.25	Oryza sativa subsp. japonica (Rice)	NA	GO:0004674~protein serine/threonine kinase activity;GO:0005524~ATP binding	GO:0018105~peptidyl-serine phosphorylation;GO:0018107~peptidyl-threonine phosphorylation;GO:0035556~intracellular signal transduction	GO:0005622~intracellular
Ma09_g28670	2.04078	1.02912	7.24023e-06	0.000391467	UP	sp|Q651X6|CSLE6_ORYSJ	Cellulose synthase-like protein E6 (EC 2.4.1.-) (OsCslE6)	CSLE6 Os09g0478300 Os09g0478200 LOC_Os09g30130 P0556A05.32	Oryza sativa subsp. japonica (Rice)	NA	GO:0016759~cellulose synthase activity;GO:0016760~cellulose synthase (UDP-forming) activity	GO:0009833~plant-type primary cell wall biogenesis;GO:0030244~cellulose biosynthetic process;GO:0071555~cell wall organization	GO:0000139~Golgi membrane;GO:0005794~Golgi apparatus;GO:0005886~plasma membrane;GO:0016021~integral component of membrane
Ma05_g11810	2.03589	1.02566	4.25009e-05	0.00186211	UP	sp|Q9FZA4|DOF14_ARATH	Dof zinc finger protein DOF1.4 (AtDOF1.4)	DOF1.4 At1g28310 F3H9.4	Arabidopsis thaliana (Mouse-ear cress)	NA	GO:0003677~DNA binding;GO:0046872~metal ion binding	GO:0006351~transcription, DNA-templated;GO:0006355~regulation of transcription, DNA-templated	GO:0005634~nucleus
Ma10_g16820	2.03439	1.0246	0.00028569	0.00908861	UP	gi|695066150|ref|XP_009379955.1|	PREDICTED: RING-H2 finger protein ATL51-like	NA	Musa acuminata subsp. malaccensis	NA	NA	NA	NA
Ma08_g25560	2.03327	1.0238	0.00184701	0.0413698	UP	sp|Q9XID3|Y1343_ARATH	G-type lectin S-receptor-like serine/threonine-protein kinase At1g34300 (EC 2.7.11.1)	At1g34300 F23M19.5	Arabidopsis thaliana (Mouse-ear cress)	NA	GO:0004674~protein serine/threonine kinase activity;GO:0005516~calmodulin binding;GO:0005524~ATP binding;GO:0030246~carbohydrate binding	GO:0006468~protein phosphorylation;GO:0048544~recognition of pollen	GO:0005886~plasma membrane;GO:0016021~integral component of membrane
Ma07_g10160	2.03207	1.02295	9.85467e-06	0.000516914	UP	sp|O48963|PHOT1_ARATH	Phototropin-1 (EC 2.7.11.1) (Non-phototropic hypocotyl protein 1) (Root phototropism protein 1)	PHOT1 JK224 NPH1 RPT1 At3g45780 T6D9_110	Arabidopsis thaliana (Mouse-ear cress)	NA	GO:0000155~phosphorelay sensor kinase activity;GO:0003729~mRNA binding;GO:0004672~protein kinase activity;GO:0004674~protein serine/threonine kinase activity;GO:0005524~ATP binding;GO:0009882~blue light photoreceptor activity;GO:0010181~FMN binding;GO:0016301~kinase activity;GO:0042802~identical protein binding	GO:0007623~circadian rhythm;GO:0009637~response to blue light;GO:0009638~phototropism;GO:0009903~chloroplast avoidance movement;GO:0009904~chloroplast accumulation movement;GO:0010119~regulation of stomatal movement;GO:0010155~regulation of proton transport;GO:0010362~negative regulation of anion channel activity by blue light;GO:0018298~protein-chromophore linkage;GO:0035556~intracellular signal…	GO:0005634~nucleus;GO:0005737~cytoplasm;GO:0005773~vacuole;GO:0009898~cytoplasmic side of plasma membrane;GO:0009986~cell surface
Ma05_g12390	2.0279	1.01998	0.000307387	0.00965164	UP	sp|A2ZAB5|SAPK3_ORYSI	Serine/threonine-protein kinase SAPK3 (EC 2.7.11.1) (Osmotic stress/abscisic acid-activated protein kinase 3) (Protein kinase REK)	SAPK3 REK OsI_34678	Oryza sativa subsp. indica (Rice)	NA	GO:0004674~protein serine/threonine kinase activity;GO:0005524~ATP binding	GO:0009738~abscisic acid-activated signaling pathway	GO:0005634~nucleus;GO:0005737~cytoplasm
Ma04_g23640	2.02758	1.01976	0.000285758	0.00908861	UP	gi|694995611|ref|XP_009389568.1|	PREDICTED: uncharacterized protein LOC103976101	NA	Musa acuminata subsp. malaccensis	NA	NA	NA	NA
Ma07_g24340	2.02508	1.01798	1.70448e-05	0.000845379	UP	sp|Q40731|STAD5_ORYSJ	Stearoyl-[acyl-carrier-protein] 9-desaturase 5, chloroplastic (Stearoyl-ACP desaturase 5) (EC 1.14.19.2) (Acyl-[acyl-carrier-protein] desaturase 5)	Os04g0379900 LOC_Os04g31070 OsJ_14516 OSJNBb0089B03.6	Oryza sativa subsp. japonica (Rice)	PATHWAY: Lipid metabolism; fatty acid metabolism.	GO:0045300~acyl-[acyl-carrier-protein] desaturase activity;GO:0046872~metal ion binding	GO:0006633~fatty acid biosynthetic process	GO:0009507~chloroplast
Ma07_g23550	2.02145	1.01539	3.81958e-05	0.00169825	UP	sp|Q9SY91|PBL15_ARATH	Probable serine/threonine-protein kinase PBL15 (EC 2.7.11.1) (PBS1-like protein 15)	PBL15 PIX1 At1g61590 T25B24.6	Arabidopsis thaliana (Mouse-ear cress)	NA	GO:0004675~transmembrane receptor protein serine/threonine kinase activity;GO:0005524~ATP binding	GO:0006468~protein phosphorylation;GO:0006952~defense response;GO:0007166~cell surface receptor signaling pathway	GO:0005886~plasma membrane
Ma11_g20550	2.02058	1.01477	2.19165e-05	0.00104725	UP	NA	NA	NA	NA	NA	NA	NA	NA
Ma10_g22480	2.01709	1.01228	0.00157412	0.0366925	UP	sp|Q9M331|PTR45_ARATH	Protein NRT1/ PTR FAMILY 5.7 (AtNPF5.7)	NPF5.7 At3g53960 F5K20.260	Arabidopsis thaliana (Mouse-ear cress)	NA	GO:0022857~transmembrane transporter activity	GO:0006857~oligopeptide transport	GO:0005886~plasma membrane;GO:0016021~integral component of membrane
Ma08_g30300	2.01344	1.00966	1.09518e-05	0.000565578	UP	sp|Q9FWX7|AB11B_ARATH	ABC transporter B family member 11 (ABC transporter ABCB.11) (AtABCB11) (Multidrug resistance protein 8) (P-glycoprotein 11)	ABCB11 MDR8 PGP11 At1g02520 T14P4.15	Arabidopsis thaliana (Mouse-ear cress)	NA	GO:0005524~ATP binding;GO:0010329~auxin efflux transmembrane transporter activity;GO:0042626~ATPase activity, coupled to transmembrane movement of substances	GO:0010540~basipetal auxin transport	GO:0005886~plasma membrane;GO:0009506~plasmodesma;GO:0016021~integral component of membrane
yellow: Brassinosteroid associated

## Sheet: Ox-3 vs WT UP exclusive (237)
Gene_ID	FoldChange (FC)	log2_FC	P Value	Adjusted P Value	Regulation	Protein ID(Subject ID)	Protein Names	Gene Name	Organism Name	Pathway	GO_MF	GO_BP	GO_CC
Ma04_g33260	18.7035	4.22524	0.000435116	0.0164115	UP	sp|Q9M8Z8|PLY8_ARATH	Probable pectate lyase 8 (EC 4.2.2.2)	At3g07010 F17A9.16	Arabidopsis thaliana (Mouse-ear cress)	PATHWAY: Glycan metabolism; pectin degradation; 2-dehydro-3-deoxy-D-gluconate from pectin: step 2/5.	GO:0030570~pectate lyase activity;GO:0046872~metal ion binding	GO:0045490~pectin catabolic process	NA
Ma04_g31830	16.0291	4.00262	2.10406e-08	4.04381e-06	UP	sp|Q9SJL9|XTH32_ARATH	Probable xyloglucan endotransglucosylase/hydrolase protein 32 (At-XTH32) (XTH-32) (EC 2.4.1.207)	XTH32 At2g36870 T1J8.5	Arabidopsis thaliana (Mouse-ear cress)	NA	GO:0004553~hydrolase activity, hydrolyzing O-glycosyl compounds;GO:0016762~xyloglucan:xyloglucosyl transferase activity	GO:0010411~xyloglucan metabolic process;GO:0016998~cell wall macromolecule catabolic process;GO:0042546~cell wall biogenesis;GO:0071555~cell wall organization	GO:0005618~cell wall;GO:0048046~apoplast
Ma11_g25060	15.178	3.92391	9.32489e-05	0.00503648	UP	NA	NA	NA	NA	NA	NA	NA	NA
Ma00_g01440	11.7875	3.55919	0.000460254	0.0171598	UP	NA	NA	NA	NA	NA	NA	NA	NA
Ma08_g01760	7.93117	2.98753	0.00036736	0.0143028	UP	sp|O23160|MYB73_ARATH	Transcription factor MYB73 (Myb-related protein 73) (AtMYB73)	MYB73 At4g37260 AP22.97 C7A10.100	Arabidopsis thaliana (Mouse-ear cress)	NA	GO:0000981~sequence-specific DNA binding RNA polymerase II transcription factor activity;GO:0001135~RNA polymerase II transcription factor recruiting transcription factor activity;GO:0003700~sequence-specific DNA binding transcription factor activity;GO:0043565~sequence-specific DNA binding;GO:0044212~transcription regulatory region DNA binding	GO:0006351~transcription, DNA-templated;GO:0006355~regulation of transcription, DNA-templated;GO:0006357~regulation of transcription from RNA polymerase II promoter;GO:0009723~response to ethylene;GO:0009737~response to abscisic acid;GO:0009751~response to salicylic acid;GO:0009753~response to jasmonic acid;GO:0010200~response to chitin;GO:0010929~positive regulation of auxin mediated signaling p…	GO:0005634~nucleus
Ma05_g04980	7.54537	2.91559	7.7897e-05	0.00435271	UP	sp|Q0WPE9|NAT7_ARATH	Nucleobase-ascorbate transporter 7 (AtNAT7)	NAT7 At1g60030 T2K10.8	Arabidopsis thaliana (Mouse-ear cress)	NA	GO:0022857~transmembrane transporter activity	NA	GO:0005886~plasma membrane;GO:0009506~plasmodesma;GO:0016021~integral component of membrane
Ma11_g24740	7.52495	2.91168	8.55405e-10	2.34645e-07	UP	NA	NA	NA	NA	NA	NA	NA	NA
Ma06_g33220	7.38548	2.88469	1.66029e-05	0.00121302	UP	sp|Q9SGU2|SAU71_ARATH	Auxin-responsive protein SAUR71 (Protein SMALL AUXIN UP RNA 71)	SAUR71 At1g56150 F14G9.23 T6H22.5	Arabidopsis thaliana (Mouse-ear cress)	NA	NA	GO:0007275~multicellular organismal development;GO:0009734~auxin-activated signaling pathway;GO:0040008~regulation of growth	GO:0005737~cytoplasm
Ma02_g09630	7.29351	2.86661	0.000140142	0.00684245	UP	gi|695006139|ref|XP_009389548.1|	PREDICTED: uncharacterized protein LOC103976087	NA	Musa acuminata subsp. malaccensis	NA	NA	NA	NA
Ma02_g19100	6.73723	2.75216	9.91155e-11	3.12958e-08	UP	sp|Q9SRR0|PEX13_ARATH	Peroxisomal membrane protein 13 (ABSTINENCE BY MUTUAL CONSENT) (Peroxin-13) (AtPEX13) (Peroxisome biogenesis protein 13) (Pex13p) (Protein ABERRANT PEROXISOME MORPHOLOGY 2) (Protein AMC)	PEX13 AMC APM2 At3g07560 F21O3.27	Arabidopsis thaliana (Mouse-ear cress)	NA	NA	GO:0006635~fatty acid beta-oxidation;GO:0016558~protein import into peroxisome matrix;GO:0016560~protein import into peroxisome matrix, docking	GO:0005778~peroxisomal membrane;GO:0016021~integral component of membrane
Ma01_g11450	6.38527	2.67475	0.00120454	0.0356521	UP	NA	NA	NA	NA	NA	NA	NA	NA
Ma07_g05490	5.68094	2.50613	6.61257e-08	1.10849e-05	UP	sp|Q9FH94|ERF10_ARATH	Ethylene-responsive transcription factor ERF010	ERF010 At5g67190 K21H1.15	Arabidopsis thaliana (Mouse-ear cress)	NA	GO:0003677~DNA binding;GO:0003700~sequence-specific DNA binding transcription factor activity	GO:0006351~transcription, DNA-templated;GO:0009873~ethylene-activated signaling pathway	GO:0005634~nucleus
Ma05_g04240	5.66592	2.50231	1.88056e-09	4.61334e-07	UP	sp|Q9LEU7|CIPK5_ARATH	CBL-interacting serine/threonine-protein kinase 5 (EC 2.7.11.1) (SNF1-related kinase 3.24) (SOS2-like protein kinase PKS19)	CIPK5 PKS19 SnRK3.24 At5g10930 T30N20.200	Arabidopsis thaliana (Mouse-ear cress)	NA	GO:0004674~protein serine/threonine kinase activity;GO:0005524~ATP binding	GO:0018105~peptidyl-serine phosphorylation;GO:0018107~peptidyl-threonine phosphorylation;GO:0035556~intracellular signal transduction	GO:0005622~intracellular
Ma06_g04180	5.47359	2.45249	2.14984e-05	0.00151564	UP	gi|695031278|ref|XP_009403148.1|	PREDICTED: uncharacterized protein LOC103986779	NA	Musa acuminata subsp. malaccensis	NA	NA	NA	NA
Ma04_g21970	5.30138	2.40637	1.43441e-06	0.000158541	UP	sp|Q7XCL0|EXLA2_ORYSJ	Expansin-like A2 (OsEXLA2) (OsEXPL2) (OsaEXPb2.2)	EXLA2 EXPL2 Os10g0542400 LOC_Os10g39640 OSJNBb0015I11.10	Oryza sativa subsp. japonica (Rice)	NA	NA	NA	GO:0005576~extracellular region
Ma11_g05490	5.21656	2.3831	2.6796e-09	6.31673e-07	UP	NA	NA	NA	NA	NA	NA	NA	NA
Ma03_g14650	5.10263	2.35124	1.64072e-09	4.16027e-07	UP	gi|695011118|ref|XP_009392263.1|	PREDICTED: remorin-like	NA	Musa acuminata subsp. malaccensis	NA	NA	NA	NA
Ma04_g02630	5.01578	2.32647	1.66332e-18	1.85886e-15	UP	gi|695015894|ref|XP_009394838.1|	PREDICTED: uncharacterized protein LOC103980237	NA	Musa acuminata subsp. malaccensis	NA	NA	NA	NA
Ma08_g25110	4.98508	2.31762	0.000194186	0.00881109	UP	sp|B8AVF0|BGL12_ORYSI	Beta-glucosidase 12 (EC 3.2.1.21)	BGLU12 OsI_16288 OSIGBa0135C13.7	Oryza sativa subsp. indica (Rice)	NA	GO:0008422~beta-glucosidase activity	GO:0005975~carbohydrate metabolic process	GO:0005576~extracellular region
Ma05_g21440	4.90742	2.29497	1.40014e-05	0.0010615	UP	sp|P19171|CHIB_ARATH	Basic endochitinase B (EC 3.2.1.14) (Pathogenesis-related protein 3) (AtChiB) (PR-3)	CHI-B PR3 At3g12500 MQC3.32 T2E22.18 T2E22_119	Arabidopsis thaliana (Mouse-ear cress)	NA	GO:0004568~chitinase activity;GO:0008061~chitin binding	GO:0000272~polysaccharide catabolic process;GO:0006032~chitin catabolic process;GO:0009626~plant-type hypersensitive response;GO:0016998~cell wall macromolecule catabolic process;GO:0031640~killing of cells of other organism;GO:0046686~response to cadmium ion;GO:0050832~defense response to fungus	GO:0005773~vacuole;GO:0005774~vacuolar membrane;GO:0005829~cytosol
Ma04_g32260	4.85341	2.279	3.84736e-13	1.90312e-10	UP	sp|Q9SGY7|PEK11_ARATH	Putative proline-rich receptor-like protein kinase PERK11 (EC 2.7.11.1) (Proline-rich extensin-like receptor kinase 11) (AtPERK11)	PERK11 At1g10620 F20B24.6	Arabidopsis thaliana (Mouse-ear cress)	NA	GO:0004675~transmembrane receptor protein serine/threonine kinase activity;GO:0005524~ATP binding	GO:0006468~protein phosphorylation;GO:0007166~cell surface receptor signaling pathway	GO:0005886~plasma membrane;GO:0016021~integral component of membrane
Ma08_g20500	4.54297	2.18364	7.06422e-06	0.000600439	UP	sp|Q9LUI1|LRX6_ARATH	Leucine-rich repeat extensin-like protein 6 (AtLRX6) (LRR/EXTENSIN6) (Cell wall hydroxyproline-rich glycoprotein)	LRX6 At3g22800 MWI23.17	Arabidopsis thaliana (Mouse-ear cress)	NA	GO:0005199~structural constituent of cell wall	GO:0071555~cell wall organization	GO:0005576~extracellular region;GO:0005618~cell wall
Ma02_g05360	4.3383	2.11713	6.72503e-11	2.18195e-08	UP	sp|Q9FYB5|DNJ11_ARATH	Chaperone protein dnaJ 11, chloroplastic (AtDjC11) (AtJ11)	ATJ11 C11 J11 At4g36040 T19K4.170	Arabidopsis thaliana (Mouse-ear cress)	NA	NA	NA	GO:0005634~nucleus;GO:0009507~chloroplast;GO:0009536~plastid;GO:0009570~chloroplast stroma
Ma08_g13040	4.17945	2.06331	0.000680032	0.0233236	UP	sp|Q9SJL0|U86A1_ARATH	UDP-glycosyltransferase 86A1 (EC 2.4.1.-)	UGT86A1 At2g36970 T1J8.15	Arabidopsis thaliana (Mouse-ear cress)	NA	GO:0080043~quercetin 3-O-glucosyltransferase activity;GO:0080044~quercetin 7-O-glucosyltransferase activity	GO:0008152~metabolic process	GO:0043231~intracellular membrane-bounded organelle
Ma01_g14130	4.14657	2.05192	1.16638e-06	0.000133992	UP	gi|695055267|ref|XP_009415803.1|	PREDICTED: U-box domain-containing protein 4-like	NA	Musa acuminata subsp. malaccensis	NA	NA	NA	NA
Ma06_g34880	3.9949	1.99816	0.000578333	0.020506	UP	gi|695038872|ref|XP_009406956.1|	PREDICTED: uncharacterized protein LOC103989737	NA	Musa acuminata subsp. malaccensis	NA	NA	NA	NA
Ma05_g27240	3.92715	1.97348	2.8294e-06	0.000285533	UP	gi|695029535|ref|XP_009402195.1|	PREDICTED: CASP-like protein VIT_17s0000g00560	NA	Musa acuminata subsp. malaccensis	NA	NA	NA	NA
Ma08_g00620	3.8799	1.95602	0.000273294	0.0114789	UP	sp|Q9SGA2|GDPD1_ARATH	Glycerophosphodiester phosphodiesterase GDPD1, chloroplastic (EC 3.1.4.46) (Glycerophosphodiester phosphodiesterase 1) (AtGDPD1) (Protein SENESCENCE-RELATED GENE 3)	GDPD1 SRG3 At3g02040 F1C9.18	Arabidopsis thaliana (Mouse-ear cress)	NA	GO:0000287~magnesium ion binding;GO:0008889~glycerophosphodiester phosphodiesterase activity	GO:0006071~glycerol metabolic process;GO:0030643~cellular phosphate ion homeostasis;GO:0046475~glycerophospholipid catabolic process	GO:0009507~chloroplast;GO:0009536~plastid
Ma09_g24520	3.86899	1.95196	3.86422e-08	6.85876e-06	UP	sp|Q5PNZ0|GDL77_ARATH	GDSL esterase/lipase At5g18430 (EC 3.1.1.-) (Extracellular lipase At5g18430)	At5g18430 F20L16.150	Arabidopsis thaliana (Mouse-ear cress)	NA	GO:0016788~hydrolase activity, acting on ester bonds	GO:0016042~lipid catabolic process	GO:0005576~extracellular region
Ma06_g07800	3.85138	1.94537	0.000218346	0.00960403	UP	gi|695032070|ref|XP_009403568.1|	PREDICTED: uncharacterized protein LOC103987097	NA	Musa acuminata subsp. malaccensis	NA	NA	NA	NA
Ma07_g20400	3.79296	1.92332	0.00040324	0.0154604	UP	sp|Q9LTA2|AHL17_ARATH	AT-hook motif nuclear-localized protein 17	AHL17 At5g49700 K2I5.6	Arabidopsis thaliana (Mouse-ear cress)	NA	GO:0003680~AT DNA binding;GO:0003700~sequence-specific DNA binding transcription factor activity	GO:0006351~transcription, DNA-templated	GO:0005634~nucleus
Ma02_g01190	3.70002	1.88753	1.54704e-07	2.32241e-05	UP	gi|695002522|ref|XP_009380558.1|	PREDICTED: uncharacterized protein LOC103968921	NA	Musa acuminata subsp. malaccensis	NA	NA	NA	NA
Ma09_g21200	3.68802	1.88285	2.81629e-06	0.000285163	UP	sp|Q6ZH94|LINS_ORYSJ	S-(+)-linalool synthase, chloroplastic (OsLIS) (EC 4.2.3.25)	LIS Os02g0121700 OJ1020_C02.21	Oryza sativa subsp. japonica (Rice)	PATHWAY: Secondary metabolite biosynthesis; terpenoid biosynthesis. {ECO:0000305}.	GO:0000287~magnesium ion binding;GO:0010333~terpene synthase activity;GO:0034007~S-linalool synthase activity	GO:0016114~terpenoid biosynthetic process;GO:0042742~defense response to bacterium;GO:0043693~monoterpene biosynthetic process	GO:0009507~chloroplast
Ma03_g04360	3.60542	1.85017	9.56163e-05	0.00514283	UP	sp|Q3EC97|FBL14_ARATH	F-box/LRR-repeat protein 14	FBL14 At1g80570 T21F11.10	Arabidopsis thaliana (Mouse-ear cress)	NA	NA	NA	NA
Ma03_g23170	3.56252	1.8329	0.000363684	0.0141964	UP	sp|Q9SZP1|MYB4_ARATH	Transcription repressor MYB4 (Myb-related protein 4) (AtMYB4)	MYB4 At4g38620 F20M13.180	Arabidopsis thaliana (Mouse-ear cress)	NA	GO:0000981~sequence-specific DNA binding RNA polymerase II transcription factor activity;GO:0001135~RNA polymerase II transcription factor recruiting transcription factor activity;GO:0003677~DNA binding;GO:0003700~sequence-specific DNA binding transcription factor activity;GO:0043565~sequence-specific DNA binding;GO:0044212~transcription regulatory region DNA binding	GO:0006351~transcription, DNA-templated;GO:0006357~regulation of transcription from RNA polymerase II promoter;GO:0009751~response to salicylic acid;GO:0009753~response to jasmonic acid;GO:0010224~response to UV-B;GO:0030154~cell differentiation;GO:0045892~negative regulation of transcription, DNA-templated;GO:1903086~negative regulation of sinapate ester biosynthetic process;GO:2000762~regulatio…	GO:0005634~nucleus
Ma10_g29900	3.48653	1.80179	1.00849e-05	0.000811468	UP	sp|Q9C7U7|MYB20_ARATH	Transcription factor MYB20 (Myb-related protein 20) (AtMYB20)	MYB20 At1g66230 T6J19.5	Arabidopsis thaliana (Mouse-ear cress)	NA	GO:0000981~sequence-specific DNA binding RNA polymerase II transcription factor activity;GO:0001046~core promoter sequence-specific DNA binding;GO:0001135~RNA polymerase II transcription factor recruiting transcription factor activity;GO:0003700~sequence-specific DNA binding transcription factor activity;GO:0043565~sequence-specific DNA binding;GO:0044212~transcription regulatory region DNA bindi…	GO:0006351~transcription, DNA-templated;GO:0006357~regulation of transcription from RNA polymerase II promoter;GO:0030154~cell differentiation;GO:0045892~negative regulation of transcription, DNA-templated;GO:1901002~positive regulation of response to salt stress;GO:2000652~regulation of secondary cell wall biogenesis	GO:0005634~nucleus
Ma10_g07590	3.46667	1.79355	4.02582e-17	3.7961e-14	UP	sp|O82162|EYA_ARATH	Eyes absent homolog (AtEYA) (EC 3.1.3.48)	EYA At2g35320	Arabidopsis thaliana (Mouse-ear cress)	NA	GO:0030946~protein tyrosine phosphatase activity, metal-dependent	GO:0006470~protein dephosphorylation;GO:0007275~multicellular organismal development;GO:0016576~histone dephosphorylation;GO:0030154~cell differentiation;GO:0045739~positive regulation of DNA repair;GO:0048856~anatomical structure development	GO:0005634~nucleus
Ma04_g29150	3.42297	1.77525	2.00611e-10	5.9933e-08	UP	sp|A2ZMH2|NEK2_ORYSI	Serine/threonine-protein kinase Nek2 (OsNek2) (EC 2.7.11.1) (NimA-related protein kinase 2)	NEK2 OsI_037765	Oryza sativa subsp. indica (Rice)	NA	GO:0004674~protein serine/threonine kinase activity;GO:0005524~ATP binding	NA	NA
Ma08_g23810	3.41673	1.77262	2.98147e-12	1.21572e-09	UP	sp|Q5SMQ9|PIN1A_ORYSJ	Auxin efflux carrier component 1a (OsPIN1a) (Auxin efflux carrier component 1) (OsPIN1) (Ethylene-insensitive root 1 homolog) (OsPIN1b)	PIN1A PIN1 REH1 Os02g0743400 LOC_Os02g50960 OJ1734_E02.14 OsJ_08350 P0585G03.37	Oryza sativa subsp. japonica (Rice)	NA	GO:0005215~transporter activity;GO:0010329~auxin efflux transmembrane transporter activity	GO:0009734~auxin-activated signaling pathway;GO:0009926~auxin polar transport;GO:0010252~auxin homeostasis;GO:0048830~adventitious root development	GO:0005783~endoplasmic reticulum;GO:0009921~auxin efflux carrier complex;GO:0016020~membrane;GO:0016021~integral component of membrane
Ma09_g14780	3.4065	1.76829	1.07581e-06	0.000125334	UP	sp|Q9SND4|HEC2_ARATH	Transcription factor HEC2 (Basic helix-loop-helix protein 37) (AtbHLH37) (bHLH 37) (Protein HECATE 2) (Transcription factor EN 117) (bHLH transcription factor bHLH037)	HEC2 BHLH37 EN117 At3g50330 F11C1.170	Arabidopsis thaliana (Mouse-ear cress)	NA	GO:0003677~DNA binding;GO:0003700~sequence-specific DNA binding transcription factor activity;GO:0046983~protein dimerization activity	GO:0006351~transcription, DNA-templated;GO:0006355~regulation of transcription, DNA-templated;GO:0010500~transmitting tissue development;GO:0048462~carpel formation;GO:0080126~ovary septum development	GO:0005634~nucleus
Ma06_g15450	3.3661	1.75108	0.000385346	0.0148689	UP	gi|695033891|ref|XP_009404433.1|	PREDICTED: uncharacterized protein LOC103987764	NA	Musa acuminata subsp. malaccensis	NA	NA	NA	NA
Ma07_g27980	3.34988	1.74411	0.000235641	0.0102056	UP	gi|695046495|ref|XP_009411080.1|	PREDICTED: uncharacterized protein LOC103992905	NA	Musa acuminata subsp. malaccensis	NA	NA	NA	NA
Ma04_g07900	3.29351	1.71963	1.41573e-07	2.1795e-05	UP	sp|Q0JKM9|MAN1_ORYSJ	Mannan endo-1,4-beta-mannosidase 1 (EC 3.2.1.78) (Beta-mannanase 1) (Endo-beta-1,4-mannanase 1) (OsMAN1)	MAN1 Os01g0663300 LOC_Os01g47400 P0671D01.40	Oryza sativa subsp. japonica (Rice)	NA	GO:0016985~mannan endo-1,4-beta-mannosidase activity	GO:0046355~mannan catabolic process	GO:0005576~extracellular region
Ma03_g09310	3.29086	1.71846	0.000106718	0.00557112	UP	sp|Q24JK1|MYB96_ARATH	Transcription factor MYB96 (Myb-related protein 96) (AtMYB96)	MYB96 MYBCOV1 At5g62470 K19B1.8	Arabidopsis thaliana (Mouse-ear cress)	NA	GO:0000981~sequence-specific DNA binding RNA polymerase II transcription factor activity;GO:0001135~RNA polymerase II transcription factor recruiting transcription factor activity;GO:0003700~sequence-specific DNA binding transcription factor activity;GO:0043565~sequence-specific DNA binding;GO:0044212~transcription regulatory region DNA binding	GO:0006351~transcription, DNA-templated;GO:0006355~regulation of transcription, DNA-templated;GO:0006357~regulation of transcription from RNA polymerase II promoter;GO:0006952~defense response;GO:0009409~response to cold;GO:0009414~response to water deprivation;GO:0009651~response to salt stress;GO:0009737~response to abscisic acid;GO:0009738~abscisic acid-activated signaling pathway;GO:0009751~r…	GO:0005634~nucleus
Ma10_g09490	3.2363	1.69434	0.00013371	0.00663582	UP	sp|Q9SUI5|PSAK_ARATH	Photosystem I reaction center subunit psaK, chloroplastic (PSI-K) (Photosystem I subunit X)	PSAK At1g30380 T4K22.2	Arabidopsis thaliana (Mouse-ear cress)	NA	GO:0016168~chlorophyll binding	GO:0015979~photosynthesis	GO:0009507~chloroplast;GO:0009522~photosystem I;GO:0009534~chloroplast thylakoid;GO:0009535~chloroplast thylakoid membrane;GO:0009579~thylakoid;GO:0016021~integral component of membrane
Ma06_g25670	3.2325	1.69265	5.35729e-07	6.87876e-05	UP	sp|Q69VG1|CIGR1_ORYSJ	Chitin-inducible gibberellin-responsive protein 1	CIGR1 Os07g0545800 LOC_Os07g36170 OsJ_24639 P0006G05.102	Oryza sativa subsp. japonica (Rice)	NA	GO:0003700~sequence-specific DNA binding transcription factor activity;GO:0043565~sequence-specific DNA binding	GO:0006351~transcription, DNA-templated;GO:0006355~regulation of transcription, DNA-templated	GO:0005634~nucleus
Ma10_g18170	3.23009	1.69158	0.000101214	0.00537683	UP	sp|Q9FG65|C81D1_ARATH	Cytochrome P450 81D1 (EC 1.14.-.-)	CYP81D1 CYP91A1 At5g36220 T30G6.3	Arabidopsis thaliana (Mouse-ear cress)	NA	GO:0005506~iron ion binding;GO:0016709~oxidoreductase activity, acting on paired donors, with incorporation or reduction of molecular oxygen, NAD(P)H as one donor, and incorporation of one atom of oxygen;GO:0020037~heme binding	GO:0042343~indole glucosinolate metabolic process;GO:0044550~secondary metabolite biosynthetic process;GO:0098542~defense response to other organism	GO:0016020~membrane;GO:0016021~integral component of membrane
Ma11_g19830	3.21109	1.68306	0.0013923	0.0397834	UP	NA	NA	NA	NA	NA	NA	NA	NA
Ma01_g02640	3.20366	1.67972	3.29583e-08	6.06392e-06	UP	sp|Q9ZVX2|AMS_ARATH	Transcription factor ABORTED MICROSPORES (Basic helix-loop-helix protein 21) (AtbHLH21) (bHLH 21) (Transcription factor EN 48) (bHLH transcription factor bHLH021)	AMS BHLH21 EN48 At2g16910 F12A24.9	Arabidopsis thaliana (Mouse-ear cress)	NA	GO:0000978~RNA polymerase II core promoter proximal region sequence-specific DNA binding;GO:0003682~chromatin binding;GO:0003700~sequence-specific DNA binding transcription factor activity;GO:0046983~protein dimerization activity	GO:0006351~transcription, DNA-templated;GO:0006355~regulation of transcription, DNA-templated;GO:0009555~pollen development;GO:0048657~anther wall tapetum cell differentiation;GO:0048658~anther wall tapetum development	GO:0005634~nucleus
Ma05_g30550	3.1806	1.6693	1.64895e-10	5.0258e-08	UP	sp|P49078|ASNS1_ARATH	Asparagine synthetase [glutamine-hydrolyzing] 1 (EC 6.3.5.4) (Glutamine-dependent asparagine synthetase 1) (Protein DARK INDUCIBLE 6)	ASN1 DIN6 At3g47340 T21L8.90	Arabidopsis thaliana (Mouse-ear cress)	PATHWAY: Amino-acid biosynthesis; L-asparagine biosynthesis; L-asparagine from L-aspartate (L-Gln route): step 1/1.	GO:0004066~asparagine synthase (glutamine-hydrolyzing) activity;GO:0005524~ATP binding;GO:0042803~protein homodimerization activity	GO:0006529~asparagine biosynthetic process;GO:0006541~glutamine metabolic process;GO:0009063~cellular amino acid catabolic process;GO:0009646~response to absence of light;GO:0009744~response to sucrose;GO:0009749~response to glucose;GO:0009750~response to fructose;GO:0043617~cellular response to sucrose starvation;GO:0070981~L-asparagine biosynthetic process	NA
Ma08_g11750	3.17094	1.66491	0.000168016	0.00787224	UP	sp|Q6ZBH6|PCF2_ORYSJ	Transcription factor PCF2	PCF2 Os08g0544800 LOC_Os08g43160 OsJ_027020 P0623F08.31	Oryza sativa subsp. japonica (Rice)	NA	GO:0003677~DNA binding	GO:0006351~transcription, DNA-templated;GO:0006355~regulation of transcription, DNA-templated;GO:0007275~multicellular organismal development	GO:0005634~nucleus
Ma04_g14440	3.16995	1.66446	0.00027682	0.0115689	UP	sp|Q949Q1|GAUTB_ARATH	Probable galacturonosyltransferase 11 (EC 2.4.1.-)	GAUT11 At1g18580 F25I16.8	Arabidopsis thaliana (Mouse-ear cress)	PATHWAY: Glycan metabolism; pectin biosynthesis.	GO:0047262~polygalacturonate 4-alpha-galacturonosyltransferase activity	GO:0010192~mucilage biosynthetic process;GO:0045489~pectin biosynthetic process;GO:0071555~cell wall organization	GO:0000139~Golgi membrane;GO:0005794~Golgi apparatus;GO:0016021~integral component of membrane
Ma05_g07240	3.16307	1.66132	0.00058747	0.0207568	UP	sp|O22874|EXPA8_ARATH	Expansin-A8 (AtEXPA8) (Alpha-expansin-8) (At-EXP8) (AtEx8) (Ath-ExpAlpha-1.11)	EXPA8 EXP8 At2g40610 T2P4.4	Arabidopsis thaliana (Mouse-ear cress)	NA	NA	GO:0006949~syncytium formation;GO:0009664~plant-type cell wall organization	GO:0005576~extracellular region;GO:0005618~cell wall;GO:0016020~membrane
Ma05_g18780	3.15706	1.65858	0.000868254	0.02805	UP	sp|Q94AG2|SERK1_ARATH	Somatic embryogenesis receptor kinase 1 (AtSERK1) (EC 2.7.10.1) (EC 2.7.11.1) (Somatic embryogenesis receptor-like kinase 1)	SERK1 At1g71830 F14O23.21 F14O23_24	Arabidopsis thaliana (Mouse-ear cress)	NA	GO:0004675~transmembrane receptor protein serine/threonine kinase activity;GO:0004714~transmembrane receptor protein tyrosine kinase activity;GO:0005102~receptor binding;GO:0005524~ATP binding;GO:0033612~receptor serine/threonine kinase binding;GO:0042802~identical protein binding	GO:0006468~protein phosphorylation;GO:0007030~Golgi organization;GO:0009556~microsporogenesis;GO:0009742~brassinosteroid mediated signaling pathway;GO:0009793~embryo development ending in seed dormancy;GO:0010152~pollen maturation;GO:0010227~floral organ abscission;GO:0046777~protein autophosphorylation	GO:0005789~endoplasmic reticulum membrane;GO:0005886~plasma membrane;GO:0016021~integral component of membrane
Ma07_g18150	3.10941	1.63664	1.90569e-12	8.09892e-10	UP	sp|Q94AP3|WAT1_ARATH	Protein WALLS ARE THIN 1	WAT1 At1g75500 F10A5.28 F1B16.19	Arabidopsis thaliana (Mouse-ear cress)	NA	GO:0022857~transmembrane transporter activity	GO:0000162~tryptophan biosynthetic process;GO:0006952~defense response;GO:0009734~auxin-activated signaling pathway;GO:0009826~unidimensional cell growth;GO:0009834~plant-type secondary cell wall biogenesis;GO:0009851~auxin biosynthetic process;GO:0010315~auxin efflux;GO:0071555~cell wall organization;GO:0090355~positive regulation of auxin metabolic process;GO:0090358~positive regulation of tryp…	GO:0005774~vacuolar membrane;GO:0005886~plasma membrane;GO:0009705~plant-type vacuole membrane;GO:0016021~integral component of membrane
Ma05_g20110	3.07673	1.6214	0.00165384	0.0450794	UP	gi|695027745|ref|XP_009401225.1|	PREDICTED: uncharacterized protein LOC103985296	NA	Musa acuminata subsp. malaccensis	NA	NA	NA	NA
Ma08_g17790	3.05895	1.61304	0.000186358	0.00850708	UP	sp|Q9ZU46|ZAR1_ARATH	Receptor protein kinase-like protein ZAR1 (EC 2.7.11.1) (Protein ZYGOTIC ARREST 1)	ZAR1 At2g01210 F10A8.9	Arabidopsis thaliana (Mouse-ear cress)	NA	GO:0004674~protein serine/threonine kinase activity;GO:0005524~ATP binding;GO:0016301~kinase activity	GO:0010069~zygote asymmetric cytokinesis in embryo sac;GO:0010070~zygote asymmetric cell division;GO:0046777~protein autophosphorylation	GO:0005886~plasma membrane;GO:0009505~plant-type cell wall;GO:0009507~chloroplast;GO:0009570~chloroplast stroma;GO:0016021~integral component of membrane;GO:0090406~pollen tube
Ma09_g06600	3.05542	1.61137	0.00088561	0.0284281	UP	gi|102139751|gb|ABF69958.1|	hypothetical protein MA4_25J11.32	NA	Musa acuminata	NA	NA	NA	NA
Ma03_g26520	3.05129	1.60942	1.03385e-11	3.85128e-09	UP	sp|Q6ZA27|BURPC_ORYSJ	BURP domain-containing protein 12 (OsBURP12)	BURP12 Os08g0380100 LOC_Os08g29200 P0709D11.28	Oryza sativa subsp. japonica (Rice)	NA	NA	NA	NA
Ma07_g12110	3.04128	1.60468	4.18278e-09	9.2125e-07	UP	sp|Q8GXU5|SDI1_ARATH	Protein SULFUR DEFICIENCY-INDUCED 1 (AtSDI1)	SDI1 At5g48850 K24G6.19	Arabidopsis thaliana (Mouse-ear cress)	NA	NA	GO:0006792~regulation of sulfur utilization;GO:0010438~cellular response to sulfur starvation;GO:0010439~regulation of glucosinolate biosynthetic process	GO:0090568~nuclear transcriptional repressor complex
Ma04_g11990	3.03768	1.60297	3.3293e-07	4.52514e-05	UP	sp|Q9SJL9|XTH32_ARATH	Probable xyloglucan endotransglucosylase/hydrolase protein 32 (At-XTH32) (XTH-32) (EC 2.4.1.207)	XTH32 At2g36870 T1J8.5	Arabidopsis thaliana (Mouse-ear cress)	NA	GO:0004553~hydrolase activity, hydrolyzing O-glycosyl compounds;GO:0016762~xyloglucan:xyloglucosyl transferase activity	GO:0010411~xyloglucan metabolic process;GO:0016998~cell wall macromolecule catabolic process;GO:0042546~cell wall biogenesis;GO:0071555~cell wall organization	GO:0005618~cell wall;GO:0048046~apoplast
Ma06_g13590	3.03069	1.59964	3.67299e-06	0.000351838	UP	sp|Q9FMK7|BT1_ARATH	BTB/POZ and TAZ domain-containing protein 1 (BTB and TAZ domain protein 1)	BT1 At5g63160 MDC12.13	Arabidopsis thaliana (Mouse-ear cress)	PATHWAY: Protein modification; protein ubiquitination.	GO:0003712~transcription cofactor activity;GO:0004402~histone acetyltransferase activity;GO:0005516~calmodulin binding;GO:0008270~zinc ion binding;GO:0031625~ubiquitin protein ligase binding	GO:0006355~regulation of transcription, DNA-templated;GO:0009553~embryo sac development;GO:0009555~pollen development;GO:0009733~response to auxin;GO:0009751~response to salicylic acid;GO:0016567~protein ubiquitination;GO:0030162~regulation of proteolysis;GO:0042542~response to hydrogen peroxide;GO:0043161~proteasome-mediated ubiquitin-dependent protein catabolic process	GO:0005634~nucleus;GO:0005737~cytoplasm;GO:0019005~SCF ubiquitin ligase complex
Ma05_g16870	3.02086	1.59496	0.000185319	0.00847279	UP	sp|Q9SJL9|XTH32_ARATH	Probable xyloglucan endotransglucosylase/hydrolase protein 32 (At-XTH32) (XTH-32) (EC 2.4.1.207)	XTH32 At2g36870 T1J8.5	Arabidopsis thaliana (Mouse-ear cress)	NA	GO:0004553~hydrolase activity, hydrolyzing O-glycosyl compounds;GO:0016762~xyloglucan:xyloglucosyl transferase activity	GO:0010411~xyloglucan metabolic process;GO:0016998~cell wall macromolecule catabolic process;GO:0042546~cell wall biogenesis;GO:0071555~cell wall organization	GO:0005618~cell wall;GO:0048046~apoplast
Ma10_g25020	2.98859	1.57946	3.36488e-06	0.000327522	UP	gi|695067962|ref|XP_009380907.1|	PREDICTED: cyclin-dependent kinase inhibitor 1-like	NA	Musa acuminata subsp. malaccensis	NA	NA	NA	NA
Ma07_g14650	2.97094	1.57092	9.12432e-05	0.00496067	UP	gi|695043560|ref|XP_009409479.1|	PREDICTED: protein E6-like	NA	Musa acuminata subsp. malaccensis	NA	NA	NA	NA
Ma09_g11490	2.94855	1.56001	0.00164764	0.0449771	UP	sp|P37834|PER1_ORYSJ	Peroxidase 1 (EC 1.11.1.7)	PRX74 Os05g0499300 LOC_Os05g41990 OJ1057_B02.6 OsJ_19081	Oryza sativa subsp. japonica (Rice)	NA	GO:0004601~peroxidase activity;GO:0020037~heme binding;GO:0046872~metal ion binding	GO:0006979~response to oxidative stress;GO:0009664~plant-type cell wall organization;GO:0042744~hydrogen peroxide catabolic process	GO:0005576~extracellular region;GO:0009505~plant-type cell wall;GO:0009506~plasmodesma
Ma06_g14620	2.92528	1.54857	6.75413e-07	8.42145e-05	UP	gi|695033728|ref|XP_009404347.1|	PREDICTED: UPF0496 protein 4-like	NA	Musa acuminata subsp. malaccensis	NA	NA	NA	NA
Ma09_g06140	2.91531	1.54365	3.59532e-06	0.000346598	UP	sp|Q9SU67|RAC8_ARATH	Rac-like GTP-binding protein ARAC8 (GTPase protein ROP10)	ARAC8 ROP10 At3g48040 T17F15.90	Arabidopsis thaliana (Mouse-ear cress)	NA	GO:0003924~GTPase activity;GO:0005525~GTP binding	GO:0007264~small GTPase mediated signal transduction;GO:0009738~abscisic acid-activated signaling pathway;GO:0009788~negative regulation of abscisic acid-activated signaling pathway	GO:0005622~intracellular;GO:0005886~plasma membrane
Ma00_g00180	2.89569	1.53391	1.02754e-05	0.000821904	UP	sp|F4IC29|HIP28_ARATH	Heavy metal-associated isoprenylated plant protein 28 (AtHIP28)	HIPP28 At1g06330 T2D23.3	Arabidopsis thaliana (Mouse-ear cress)	NA	GO:0046914~transition metal ion binding	GO:0030001~metal ion transport;GO:0046916~cellular transition metal ion homeostasis	GO:0005737~cytoplasm
Ma10_g12100	2.89126	1.5317	5.66093e-08	9.59624e-06	UP	sp|Q9SGA2|GDPD1_ARATH	Glycerophosphodiester phosphodiesterase GDPD1, chloroplastic (EC 3.1.4.46) (Glycerophosphodiester phosphodiesterase 1) (AtGDPD1) (Protein SENESCENCE-RELATED GENE 3)	GDPD1 SRG3 At3g02040 F1C9.18	Arabidopsis thaliana (Mouse-ear cress)	NA	GO:0000287~magnesium ion binding;GO:0008889~glycerophosphodiester phosphodiesterase activity	GO:0006071~glycerol metabolic process;GO:0030643~cellular phosphate ion homeostasis;GO:0046475~glycerophospholipid catabolic process	GO:0009507~chloroplast;GO:0009536~plastid
Ma03_g13460	2.86616	1.51912	0.0001176	0.0060451	UP	NA	NA	NA	NA	NA	NA	NA	NA
Ma03_g19860	2.85359	1.51278	0.00123141	0.036224	UP	gi|695014503|ref|XP_009394081.1|	PREDICTED: uncharacterized protein LOC103979638	NA	Musa acuminata subsp. malaccensis	NA	NA	NA	NA
Ma08_g14720	2.85001	1.51097	1.23765e-05	0.000962498	UP	sp|Q8VZQ2|MYB61_ARATH	Transcription factor MYB61 (Myb-related protein 61) (AtMYB61)	MYB61 At1g09540 F14J9.20	Arabidopsis thaliana (Mouse-ear cress)	NA	GO:0000981~sequence-specific DNA binding RNA polymerase II transcription factor activity;GO:0001135~RNA polymerase II transcription factor recruiting transcription factor activity;GO:0003700~sequence-specific DNA binding transcription factor activity;GO:0043565~sequence-specific DNA binding;GO:0044212~transcription regulatory region DNA binding	GO:0006351~transcription, DNA-templated;GO:0006357~regulation of transcription from RNA polymerase II promoter;GO:0009733~response to auxin;GO:0010087~phloem or xylem histogenesis;GO:0010089~xylem development;GO:0010119~regulation of stomatal movement;GO:0010214~seed coat development;GO:0030154~cell differentiation;GO:0048364~root development	GO:0005634~nucleus
Ma04_g11410	2.84505	1.50845	0.000690342	0.0235638	UP	gi|695018289|ref|XP_009396101.1|	PREDICTED: uncharacterized protein LOC103981192	NA	Musa acuminata subsp. malaccensis	NA	NA	NA	NA
Ma05_g20800	2.83682	1.50427	1.36669e-05	0.00104208	UP	gi|695029118|ref|XP_009401961.1|	PREDICTED: uncharacterized protein LOC103985835	NA	Musa acuminata subsp. malaccensis	NA	NA	NA	NA
Ma02_g18070	2.83627	1.50399	6.76133e-05	0.00392339	UP	gi|695004414|ref|XP_009388617.1|	PREDICTED: epsin-3-like	NA	Musa acuminata subsp. malaccensis	NA	NA	NA	NA
Ma05_g05090	2.81375	1.49249	1.66352e-11	6.01657e-09	UP	gi|695024868|ref|XP_009399666.1|	PREDICTED: uncharacterized protein LOC103984003	NA	Musa acuminata subsp. malaccensis	NA	NA	NA	NA
Ma08_g19990	2.81158	1.49138	1.11902e-06	0.000129866	UP	gi|695050656|ref|XP_009413324.1|	PREDICTED: uncharacterized protein LOC103994651 isoform X2	NA	Musa acuminata subsp. malaccensis	NA	NA	NA	NA
Ma04_g24510	2.80597	1.4885	5.18452e-06	0.000460086	UP	sp|Q9FG87|KCS20_ARATH	3-ketoacyl-CoA synthase 20 (KCS-20) (EC 2.3.1.199) (Very long-chain fatty acid condensing enzyme 20) (VLCFA condensing enzyme 20)	KCS20 KCS19 At5g43760 MQD19.11	Arabidopsis thaliana (Mouse-ear cress)	PATHWAY: Lipid metabolism; fatty acid biosynthesis.	GO:0009922~fatty acid elongase activity	GO:0006633~fatty acid biosynthetic process;GO:0009409~response to cold;GO:0009416~response to light stimulus	GO:0016021~integral component of membrane
Ma08_g23540	2.80423	1.48761	1.89623e-05	0.00136555	UP	sp|O03982|HIP39_ARATH	Heavy metal-associated isoprenylated plant protein 39 (AtHIP39)	HIPP39 At1g01490 F22L4.5	Arabidopsis thaliana (Mouse-ear cress)	NA	GO:0046914~transition metal ion binding	GO:0030001~metal ion transport;GO:0046916~cellular transition metal ion homeostasis	GO:0005737~cytoplasm
Ma03_g03290	2.78381	1.47706	1.41477e-09	3.68011e-07	UP	sp|Q9FGM1|PYL8_ARATH	Abscisic acid receptor PYL8 (ABI1-binding protein 1) (PYR1-like protein 8) (Regulatory components of ABA receptor 3)	PYL8 ABIP1 RCAR3 At5g53160 MFH8.10	Arabidopsis thaliana (Mouse-ear cress)	NA	GO:0004864~protein phosphatase inhibitor activity;GO:0004872~receptor activity;GO:0010427~abscisic acid binding;GO:0042803~protein homodimerization activity	GO:0009737~response to abscisic acid;GO:0009738~abscisic acid-activated signaling pathway;GO:0009789~positive regulation of abscisic acid-activated signaling pathway	GO:0005634~nucleus;GO:0005737~cytoplasm;GO:0005886~plasma membrane
Ma05_g08970	2.78378	1.47705	1.05948e-08	2.14555e-06	UP	gi|695026546|ref|XP_009400574.1|	PREDICTED: uncharacterized protein LOC103984739	NA	Musa acuminata subsp. malaccensis	NA	NA	NA	NA
Ma06_g17270	2.77545	1.47272	4.84884e-12	1.95078e-09	UP	sp|Q9SRL3|TBL32_ARATH	Protein trichome birefringence-like 32	TBL32 At3g11030 F9F8.15	Arabidopsis thaliana (Mouse-ear cress)	NA	GO:1990538~xylan O-acetyltransferase activity	GO:0009834~plant-type secondary cell wall biogenesis	GO:0005794~Golgi apparatus;GO:0016021~integral component of membrane
Ma01_g10510	2.77523	1.47261	1.12643e-12	5.22905e-10	UP	sp|P19656|NLTP_MAIZE	Non-specific lipid-transfer protein (LTP) (Phospholipid transfer protein) (PLTP) (allergen Zea m 14)	NA	Zea mays (Maize)	NA	GO:0008289~lipid binding	GO:0006869~lipid transport	NA
Ma05_g14650	2.77279	1.47134	1.50555e-09	3.85241e-07	UP	sp|Q9LTA6|WAV3_ARATH	E3 ubiquitin-protein ligase WAV3 (EC 2.3.2.27) (Protein WAVY GROWTH 3) (RING-type E3 ubiquitin transferase WAV3)	WAV3 At5g49665 K2I5.2	Arabidopsis thaliana (Mouse-ear cress)	NA	GO:0046872~metal ion binding;GO:0061630~ubiquitin protein ligase activity	GO:0009630~gravitropism;GO:0016567~protein ubiquitination;GO:0048364~root development	GO:0005886~plasma membrane
Ma08_g21500	2.74846	1.45862	5.08137e-08	8.81179e-06	UP	gi|695051521|ref|XP_009413787.1|	PREDICTED: Bowman-Birk type proteinase inhibitor DE-4-like	NA	Musa acuminata subsp. malaccensis	NA	NA	NA	NA
Ma06_g33960	2.72673	1.44717	0.00109094	0.0331258	UP	sp|Q9FK44|NAC87_ARATH	NAC domain-containing protein 87 (ANAC087)	NAC087 At5g18270 MRG7.23	Arabidopsis thaliana (Mouse-ear cress)	NA	GO:0003677~DNA binding;GO:0003700~sequence-specific DNA binding transcription factor activity	GO:0006351~transcription, DNA-templated	GO:0005634~nucleus;GO:0005737~cytoplasm
Ma10_g17780	2.72062	1.44393	0.000103403	0.00545925	UP	gi|695066338|ref|XP_009380057.1|	PREDICTED: uncharacterized protein LOC103968531	NA	Musa acuminata subsp. malaccensis	NA	NA	NA	NA
Ma09_g28840	2.7176	1.44234	1.74574e-10	5.2676e-08	UP	gi|695061604|ref|XP_009419240.1|	PREDICTED: uncharacterized protein LOC103999264	NA	Musa acuminata subsp. malaccensis	NA	NA	NA	NA
Ma07_g04120	2.70517	1.43572	0.000409528	0.0156419	UP	gi|695041179|ref|XP_009408191.1|	PREDICTED: uncharacterized protein LOC103990689	NA	Musa acuminata subsp. malaccensis	NA	NA	NA	NA
Ma08_g27660	2.70014	1.43304	0.000157899	0.00749127	UP	sp|Q501G6|CSPLY_ARATH	CASP-like protein 4A2 (AtCASPL4A2)	At5g62820 MQB2.14	Arabidopsis thaliana (Mouse-ear cress)	NA	GO:0051536~iron-sulfur cluster binding	NA	GO:0005886~plasma membrane;GO:0016021~integral component of membrane
Ma10_g29100	2.68854	1.42682	7.62074e-05	0.00429008	UP	gi|695068763|ref|XP_009381336.1|	PREDICTED: uncharacterized protein LOC103969512	NA	Musa acuminata subsp. malaccensis	NA	NA	NA	NA
Ma10_g13830	2.66794	1.41573	1.11825e-10	3.44306e-08	UP	gi|695065490|ref|XP_009421334.1|	PREDICTED: uncharacterized protein LOC104000905	NA	Musa acuminata subsp. malaccensis	NA	NA	NA	NA
Ma05_g15450	2.65177	1.40695	5.30251e-05	0.00321927	UP	sp|Q8L817|ATCA7_ARATH	Alpha carbonic anhydrase 7 (AtaCA7) (AtalphaCA7) (EC 4.2.1.1) (Alpha carbonate dehydratase 7)	ACA7 At1g08080 T6D22.16	Arabidopsis thaliana (Mouse-ear cress)	NA	GO:0004089~carbonate dehydratase activity;GO:0008270~zinc ion binding	GO:0006730~one-carbon metabolic process	GO:0009570~chloroplast stroma
Ma08_g28330	2.64332	1.40235	2.4882e-09	5.91172e-07	UP	sp|Q8L4B0|GAUTF_ARATH	Probable galacturonosyltransferase 15 (EC 2.4.1.-)	GAUT15 At3g58790 T20N10.140	Arabidopsis thaliana (Mouse-ear cress)	PATHWAY: Glycan metabolism; pectin biosynthesis.	GO:0047262~polygalacturonate 4-alpha-galacturonosyltransferase activity	GO:0045489~pectin biosynthetic process;GO:0071555~cell wall organization	GO:0000139~Golgi membrane;GO:0016021~integral component of membrane
Ma11_g23790	2.63901	1.4	8.02094e-07	9.64239e-05	UP	NA	NA	NA	NA	NA	NA	NA	NA
Ma10_g06820	2.63585	1.39827	5.7313e-11	1.92151e-08	UP	sp|P35133|UBC10_ARATH	Ubiquitin-conjugating enzyme E2 10 (EC 2.3.2.23) (E2 ubiquitin-conjugating enzyme 10) (Ubiquitin carrier protein 10/12) (Ubiquitin-conjugating enzyme E2-17 kDa 10/12) (Ubiquitin-protein ligase 10/12)	UBC10 UBC12 At5g53300 K19E1.10	Arabidopsis thaliana (Mouse-ear cress)	PATHWAY: Protein modification; protein ubiquitination. {ECO:0000255|PROSITE-ProRule:PRU00388}.	GO:0004842~ubiquitin-protein transferase activity;GO:0005524~ATP binding;GO:0031625~ubiquitin protein ligase binding	GO:0006511~ubiquitin-dependent protein catabolic process	NA
Ma06_g25760	2.62694	1.39339	0.000109393	0.00569107	UP	sp|F4HZB5|NET1D_ARATH	Protein NETWORKED 1D	NET1D At1g03080 F10O3.10	Arabidopsis thaliana (Mouse-ear cress)	NA	GO:0003779~actin binding	NA	GO:0005886~plasma membrane
Ma03_g15890	2.61801	1.38847	0.001679	0.0455596	UP	sp|Q9FG14|MYOB7_ARATH	Myosin-binding protein 7	MYOB7 At5g06560 F15M7.9	Arabidopsis thaliana (Mouse-ear cress)	NA	GO:0017022~myosin binding	NA	GO:0016021~integral component of membrane;GO:0030133~transport vesicle
Ma02_g03950	2.61111	1.38466	0.00166556	0.0452763	UP	sp|O65399|E131_ARATH	Glucan endo-1,3-beta-glucosidase 1 (EC 3.2.1.39) ((1->3)-beta-glucan endohydrolase 1) ((1->3)-beta-glucanase 1) (Beta-1,3-endoglucanase 1) (Beta-1,3-glucanase 1)	At1g11820 F12F1.33 F25C20_1	Arabidopsis thaliana (Mouse-ear cress)	NA	GO:0004553~hydrolase activity, hydrolyzing O-glycosyl compounds;GO:0030247~polysaccharide binding;GO:0042973~glucan endo-1,3-beta-D-glucosidase activity	GO:0005975~carbohydrate metabolic process;GO:0006952~defense response	GO:0046658~anchored component of plasma membrane
Ma04_g14610	2.59358	1.37495	1.34802e-06	0.000150649	UP	sp|O64823|MCU2_ARATH	Calcium uniporter protein 2, mitochondrial	At2g23790 F27L4.3	Arabidopsis thaliana (Mouse-ear cress)	NA	GO:0005262~calcium channel activity;GO:0015292~uniporter activity	NA	GO:0005743~mitochondrial inner membrane;GO:0016021~integral component of membrane
Ma06_g16200	2.57229	1.36305	0.00117615	0.0351377	UP	gi|695034060|ref|XP_009404523.1|	PREDICTED: forkhead box protein G1-like	NA	Musa acuminata subsp. malaccensis	NA	NA	NA	NA
Ma04_g19950	2.56916	1.36129	5.16028e-08	8.84695e-06	UP	sp|P0DKI6|Y1332_ARATH	Probable receptor-like protein kinase At1g33260 (EC 2.7.11.1)	At1g33260 T16O9.6	Arabidopsis thaliana (Mouse-ear cress)	NA	GO:0004674~protein serine/threonine kinase activity;GO:0005524~ATP binding	NA	NA
Ma04_g18010	2.56461	1.35874	2.18949e-05	0.00153641	UP	sp|Q9FLD5|ASD_ARATH	AAA-ATPase ASD, mitochondrial (EC 3.6.1.3) (AAA-ATPase 1) (Protein ATPASE-IN-SEED-DEVELOPMENT)	AATP1 ASD At5g40010 MYH19.21	Arabidopsis thaliana (Mouse-ear cress)	NA	GO:0005524~ATP binding;GO:0016887~ATPase activity	GO:0009409~response to cold;GO:0009414~response to water deprivation;GO:0009651~response to salt stress;GO:0009737~response to abscisic acid;GO:0010154~fruit development;GO:0010431~seed maturation	GO:0005739~mitochondrion;GO:0005783~endoplasmic reticulum;GO:0016021~integral component of membrane;GO:0031966~mitochondrial membrane
Ma08_g01750	2.56226	1.35742	8.03778e-05	0.00445013	UP	sp|O65020|ETO1_ARATH	Ethylene-overproduction protein 1 (Protein ETHYLENE OVERPRODUCER 1) (Protein ETO1)	ETO1 At3g51770 ATEM1.2	Arabidopsis thaliana (Mouse-ear cress)	PATHWAY: Protein modification; protein ubiquitination.	NA	GO:0009873~ethylene-activated signaling pathway;GO:0016567~protein ubiquitination	GO:0005622~intracellular
Ma04_g21100	2.5569	1.3544	0.000101454	0.00538009	UP	sp|Q39183|D6KL2_ARATH	Serine/threonine-protein kinase D6PKL2 (EC 2.7.11.1) (D6 protein kinase-like 2) (Serine/threonine-protein kinase AtPK5)	D6PKL2 PK5 At5g47750 MCA23.7	Arabidopsis thaliana (Mouse-ear cress)	NA	GO:0004672~protein kinase activity;GO:0004674~protein serine/threonine kinase activity;GO:0005524~ATP binding;GO:0016301~kinase activity	GO:0006468~protein phosphorylation;GO:0009734~auxin-activated signaling pathway;GO:0010540~basipetal auxin transport;GO:0035556~intracellular signal transduction	GO:0005634~nucleus;GO:0005730~nucleolus;GO:0005737~cytoplasm;GO:0005886~plasma membrane
Ma11_g12510	2.55663	1.35424	0.0014954	0.0421704	UP	NA	NA	NA	NA	NA	NA	NA	NA
Ma04_g38400	2.5485	1.34965	1.60405e-06	0.000174103	UP	sp|Q8H930|ARAE1_ORYSJ	Probable UDP-arabinose 4-epimerase 1 (EC 5.1.3.5) (OsUEL-1) (UDP-D-xylose 4-epimerase 1) (UDP-galactose 4-epimerase-like protein 1)	UEL-1 Os07g0139400 LOC_Os07g04690 OJ1417_E01.121 OsJ_23039 P0495H05.61	Oryza sativa subsp. japonica (Rice)	PATHWAY: Nucleotide-sugar biosynthesis; UDP-L-arabinose biosynthesis; UDP-L-arabinose from UDP-alpha-D-xylose: step 1/1.; PATHWAY: Cell wall biogenesis; cell wall polysaccharide biosynthesis.	GO:0003978~UDP-glucose 4-epimerase activity;GO:0050373~UDP-arabinose 4-epimerase activity	GO:0006012~galactose metabolic process;GO:0033358~UDP-L-arabinose biosynthetic process;GO:0045227~capsule polysaccharide biosynthetic process	GO:0016021~integral component of membrane;GO:0032580~Golgi cisterna membrane
Ma10_g23670	2.54702	1.34881	4.13952e-05	0.00262888	UP	sp|Q9LRA7|TPS9_ARATH	Probable alpha,alpha-trehalose-phosphate synthase [UDP-forming] 9 (EC 2.4.1.15) (Trehalose-6-phosphate synthase 9) (AtTPS9)	TPS9 At1g23870 T23E23.3	Arabidopsis thaliana (Mouse-ear cress)	NA	GO:0016757~transferase activity, transferring glycosyl groups;GO:0016791~phosphatase activity	GO:0005992~trehalose biosynthetic process;GO:0070413~trehalose metabolism in response to stress	GO:0005737~cytoplasm
Ma06_g13510	2.54105	1.34543	3.64963e-09	8.27999e-07	UP	gi|695033483|ref|XP_009404228.1|	PREDICTED: uncharacterized protein DDB_G0271670-like	NA	Musa acuminata subsp. malaccensis	NA	NA	NA	NA
Ma07_g04100	2.53871	1.34409	0.000116571	0.00601267	UP	sp|B7F8P5|SAU39_ORYSJ	Auxin-responsive protein SAUR36 (Protein SMALL AUXIN UP RNA 36)	SAUR39 Os09g0545300 LOC_Os09g37330	Oryza sativa subsp. japonica (Rice)	NA	NA	GO:0007275~multicellular organismal development;GO:0009734~auxin-activated signaling pathway;GO:0046621~negative regulation of organ growth;GO:2000012~regulation of auxin polar transport	GO:0005737~cytoplasm
Ma10_g28430	2.53503	1.342	0.00144601	0.0410461	UP	NA	NA	NA	NA	NA	NA	NA	NA
Ma01_g03070	2.53289	1.34078	0.000434328	0.0164023	UP	sp|Q6Z9D2|KN7H_ORYSJ	Kinesin-like protein KIN-7H	KIN7H Os08g0547500 LOC_Os08g43400 OsJ_28179 P0544G09.15-1 P0544G09.15-2	Oryza sativa subsp. japonica (Rice)	NA	GO:0003777~microtubule motor activity;GO:0005524~ATP binding;GO:0008017~microtubule binding;GO:0016887~ATPase activity	GO:0007018~microtubule-based movement	GO:0005871~kinesin complex;GO:0005874~microtubule
Ma07_g16690	2.52957	1.33889	1.06175e-10	3.30281e-08	UP	sp|Q8S9J6|ASPA_ARATH	Aspartyl protease family protein At5g10770 (EC 3.4.23.-)	At5g10770 T30N20_40	Arabidopsis thaliana (Mouse-ear cress)	NA	GO:0004190~aspartic-type endopeptidase activity	GO:0006508~proteolysis;GO:0030163~protein catabolic process	GO:0005886~plasma membrane;GO:0031225~anchored component of membrane
Ma11_g21540	2.52326	1.33529	0.000810524	0.0267579	UP	NA	NA	NA	NA	NA	NA	NA	NA
Ma08_g13640	2.50159	1.32284	1.04894e-07	1.64075e-05	UP	sp|Q0J951|ARFL_ORYSJ	Auxin response factor 12 (OsARF8)	ARF12 ARF8 Os04g0671900 LOC_Os04g57610 OsJ_16583 OSJNBb0004A17.6	Oryza sativa subsp. japonica (Rice)	NA	GO:0043565~sequence-specific DNA binding	GO:0006351~transcription, DNA-templated;GO:0006355~regulation of transcription, DNA-templated;GO:0009734~auxin-activated signaling pathway;GO:0009908~flower development	GO:0005634~nucleus
Ma02_g24830	2.50105	1.32253	4.57489e-06	0.000417047	UP	sp|Q6Z2G9|TLP5_ORYSJ	Tubby-like F-box protein 5 (OsTLP5) (Tubby-like F-box protein 8) (OsTLP8)	TULP5 TULP8 Os02g0705300 LOC_Os02g47640 OsJ_007813 P0680A05.6-1	Oryza sativa subsp. japonica (Rice)	NA	GO:0035091~phosphatidylinositol binding	NA	NA
Ma04_g28130	2.49771	1.32061	0.00174763	0.0470411	UP	sp|Q9LNX4|SMR5_ARATH	Cyclin-dependent protein kinase inhibitor SMR5 (Protein SIAMESE-RELATED 5)	SMR5 At1g07500 F22G5.11	Arabidopsis thaliana (Mouse-ear cress)	NA	GO:0004860~protein kinase inhibitor activity	GO:0006974~cellular response to DNA damage stimulus;GO:0007049~cell cycle	NA
Ma07_g05310	2.49156	1.31705	1.04666e-09	2.81981e-07	UP	sp|Q6Z9F4|CIPK6_ORYSJ	CBL-interacting protein kinase 6 (EC 2.7.11.1) (OsCIPK06)	CIPK6 Os08g0441100 LOC_Os08g34240 P0524F03.52 P0528B09.25	Oryza sativa subsp. japonica (Rice)	NA	GO:0004674~protein serine/threonine kinase activity;GO:0005524~ATP binding	GO:0018105~peptidyl-serine phosphorylation;GO:0018107~peptidyl-threonine phosphorylation;GO:0035556~intracellular signal transduction	GO:0005622~intracellular
Ma05_g21250	2.4901	1.3162	7.55947e-06	0.000635374	UP	sp|A0A1P8B554|THLP1_ARATH	Thaumatin-like protein 1 (AtTLP1)	TLP1 At4g24180 T19F6.2 T22A6.10	Arabidopsis thaliana (Mouse-ear cress)	NA	NA	GO:0006952~defense response;GO:0009617~response to bacterium;GO:0009723~response to ethylene	NA
Ma07_g04110	2.48105	1.31095	0.00023082	0.0100502	UP	sp|B7F8P5|SAU39_ORYSJ	Auxin-responsive protein SAUR36 (Protein SMALL AUXIN UP RNA 36)	SAUR39 Os09g0545300 LOC_Os09g37330	Oryza sativa subsp. japonica (Rice)	NA	NA	GO:0007275~multicellular organismal development;GO:0009734~auxin-activated signaling pathway;GO:0046621~negative regulation of organ growth;GO:2000012~regulation of auxin polar transport	GO:0005737~cytoplasm
Ma10_g05760	2.47315	1.30635	0.00107884	0.0329343	UP	sp|O04203|HSPR2_ARATH	Nematode resistance protein-like HSPRO2 (AKINbetagamma-interacting protein 2) (Ortholog of sugar beet HS1 PRO-1 protein 2) (Protein Hs1pro-2)	HSPRO2 At2g40000 T28M21.16	Arabidopsis thaliana (Mouse-ear cress)	NA	GO:0020037~heme binding;GO:0046872~metal ion binding	GO:0006979~response to oxidative stress;GO:0009751~response to salicylic acid;GO:0009816~defense response to bacterium, incompatible interaction;GO:0019441~tryptophan catabolic process to kynurenine	GO:0005737~cytoplasm
Ma05_g25440	2.4731	1.30632	3.19729e-09	7.42116e-07	UP	sp|Q6NQB7|B3GT7_ARATH	Beta-1,3-galactosyltransferase 7 (EC 2.4.1.-)	B3GALT7 At1g77810 F28K19.2 T32E8.14	Arabidopsis thaliana (Mouse-ear cress)	PATHWAY: Protein modification; protein glycosylation.	GO:0048531~beta-1,3-galactosyltransferase activity	GO:0006486~protein glycosylation	GO:0000139~Golgi membrane;GO:0005794~Golgi apparatus;GO:0016021~integral component of membrane
Ma01_g07540	2.46034	1.29886	1.13702e-05	0.000893447	UP	NA	NA	NA	NA	NA	NA	NA	NA
Ma10_g18560	2.44323	1.28879	0.000158634	0.00750815	UP	gi|695069489|ref|XP_009381724.1|	PREDICTED: uncharacterized protein LOC103969805	NA	Musa acuminata subsp. malaccensis	NA	NA	NA	NA
Ma03_g10020	2.43987	1.28681	0.000173452	0.00808924	UP	gi|695010135|ref|XP_009391729.1|	PREDICTED: uncharacterized protein LOC103977822	NA	Musa acuminata subsp. malaccensis	NA	NA	NA	NA
Ma10_g13580	2.42521	1.27811	1.81137e-07	2.6404e-05	UP	sp|Q9FIM5|SBT49_ARATH	Subtilisin-like protease SBT4.9 (EC 3.4.21.-) (Subtilase subfamily 4 member 9) (AtSBT4.9)	SBT4.9 At5g58840 K19M22.4	Arabidopsis thaliana (Mouse-ear cress)	NA	GO:0004252~serine-type endopeptidase activity	NA	GO:0005576~extracellular region
Ma08_g05340	2.42	1.275	3.02605e-06	0.000298393	UP	sp|Q9FDY4|NPR1_ORYSJ	BTB/POZ domain and ankyrin repeat-containing protein NPR1 (OsNPR1) (NPR1 homolog 1) (OsNH1)	NPR1 NH1 Os01g0194300 LOC_Os01g09800 P0001B06.13 P0671B11.44	Oryza sativa subsp. japonica (Rice)	NA	NA	GO:0042742~defense response to bacterium;GO:0050832~defense response to fungus;GO:0080027~response to herbivore	GO:0005634~nucleus;GO:0005737~cytoplasm
Ma04_g13060	2.39852	1.26214	5.11708e-08	8.82302e-06	UP	sp|Q6YWF1|GAP1_ORYSJ	GTPase activating protein 1 (OsGAP1) (G-protein binding protein 1) (OsGPBP1)	GAP1 GPBP1 Os02g0327000 LOC_Os02g22130 OsJ_06508 OSJNBb0042G06.10 P0476C12.36	Oryza sativa subsp. japonica (Rice)	NA	GO:0005096~GTPase activator activity;GO:0008289~lipid binding;GO:0046872~metal ion binding	GO:0006952~defense response;GO:0009611~response to wounding;GO:0009651~response to salt stress;GO:0009738~abscisic acid-activated signaling pathway;GO:0043547~positive regulation of GTPase activity;GO:1901002~positive regulation of response to salt stress;GO:1902479~positive regulation of defense response to bacterium, incompatible interaction	GO:0005634~nucleus;GO:0005829~cytosol;GO:0005886~plasma membrane
Ma09_g10530	2.39186	1.25813	0.00154092	0.0429719	UP	sp|Q84WB7|GT645_ARATH	Glycosyltransferase family protein 64 protein C5 (GT64 C5) (EC 2.4.1.-)	At5g04500 T32M21.100	Arabidopsis thaliana (Mouse-ear cress)	PATHWAY: Protein modification; protein glycosylation. {ECO:0000305}.	GO:0016757~transferase activity, transferring glycosyl groups;GO:0046872~metal ion binding	GO:0006486~protein glycosylation	GO:0016021~integral component of membrane
Ma02_g23180	2.38741	1.25544	4.22935e-06	0.000391462	UP	NA	NA	NA	NA	NA	NA	NA	NA
Ma08_g23770	2.38628	1.25476	3.16979e-06	0.000311548	UP	sp|Q6NLC8|Y1648_ARATH	Uncharacterized protein At1g66480	At1g66480 F28G11.8	Arabidopsis thaliana (Mouse-ear cress)	NA	NA	NA	GO:0005886~plasma membrane
Ma05_g08060	2.38593	1.25455	3.58929e-05	0.00234931	UP	NA	NA	NA	NA	NA	NA	NA	NA
Ma00_g00330	2.3846	1.25375	0.000526168	0.0190595	UP	gi|695011368|ref|XP_009392399.1|	PREDICTED: uncharacterized protein LOC103978357	NA	Musa acuminata subsp. malaccensis	NA	NA	NA	NA
Ma11_g02740	2.38294	1.25274	7.83738e-08	1.2783e-05	UP	NA	NA	NA	NA	NA	NA	NA	NA
Ma09_g25720	2.3809	1.2515	0.000793726	0.0264056	UP	sp|Q84MA9|Y1063_ARATH	Inactive leucine-rich repeat receptor-like serine/threonine-protein kinase At1g60630	At1g60630 F8A5.15	Arabidopsis thaliana (Mouse-ear cress)	NA	GO:0004672~protein kinase activity;GO:0005524~ATP binding	NA	GO:0005886~plasma membrane;GO:0016021~integral component of membrane
Ma04_g39880	2.37975	1.25081	0.000354065	0.0138928	UP	gi|1035894973|gb|OAY24576.1|	hypothetical protein MANES_17G026200	NA	Manihot esculenta	NA	NA	NA	NA
Ma09_g22710	2.37108	1.24554	0.000125535	0.00636623	UP	sp|C0LGQ5|GSO1_ARATH	LRR receptor-like serine/threonine-protein kinase GSO1 (EC 2.7.11.1) (Protein GASSHO 1) (Protein SCHENGEN 3)	GSO1 SGN3 At4g20140 F1C12.60	Arabidopsis thaliana (Mouse-ear cress)	NA	GO:0004674~protein serine/threonine kinase activity;GO:0005524~ATP binding	GO:0006833~water transport;GO:0009611~response to wounding;GO:0009793~embryo development ending in seed dormancy;GO:0030104~water homeostasis;GO:0035987~endodermal cell differentiation;GO:0042659~regulation of cell fate specification;GO:0045184~establishment of protein localization;GO:0051302~regulation of cell division;GO:0055075~potassium ion homeostasis;GO:0071555~cell wall organization;GO:009…	GO:0005886~plasma membrane;GO:0016021~integral component of membrane;GO:0048226~Casparian strip
Ma07_g04660	2.36758	1.24341	1.70189e-08	3.3417e-06	UP	gi|695041048|ref|XP_009408121.1|	PREDICTED: uncharacterized protein LOC103990638	NA	Musa acuminata subsp. malaccensis	NA	NA	NA	NA
Ma05_g08860	2.36031	1.23898	0.000300637	0.0122753	UP	gi|695025641|ref|XP_009400080.1|	PREDICTED: interactor of constitutive active ROPs 4-like	NA	Musa acuminata subsp. malaccensis	NA	NA	NA	NA
Ma06_g14650	2.35444	1.23538	1.62246e-06	0.000174844	UP	sp|Q3EDL4|Y1154_ARATH	Probable serine/threonine-protein kinase At1g01540 (EC 2.7.11.1)	At1g01540 F22L4.8	Arabidopsis thaliana (Mouse-ear cress)	NA	GO:0004674~protein serine/threonine kinase activity;GO:0004675~transmembrane receptor protein serine/threonine kinase activity;GO:0005524~ATP binding	GO:0006468~protein phosphorylation;GO:0007166~cell surface receptor signaling pathway;GO:0046777~protein autophosphorylation	GO:0005886~plasma membrane;GO:0016021~integral component of membrane
Ma08_g13630	2.34999	1.23265	1.02254e-05	0.000820591	UP	sp|Q258Y5|ARFL_ORYSI	Auxin response factor 12 (OsARF8)	ARF12 ARF8 H0624F09.13 OsI_017236	Oryza sativa subsp. indica (Rice)	NA	GO:0043565~sequence-specific DNA binding	GO:0006351~transcription, DNA-templated;GO:0006355~regulation of transcription, DNA-templated;GO:0009734~auxin-activated signaling pathway;GO:0009908~flower development	GO:0005634~nucleus
Ma06_g05440	2.34801	1.23144	2.5383e-08	4.72781e-06	UP	sp|Q5XF57|Y5576_ARATH	Probable receptor-like serine/threonine-protein kinase At5g57670 (EC 2.7.11.1)	At5g57670 MRI1.2	Arabidopsis thaliana (Mouse-ear cress)	NA	GO:0004675~transmembrane receptor protein serine/threonine kinase activity;GO:0005524~ATP binding	GO:0006468~protein phosphorylation;GO:0007166~cell surface receptor signaling pathway	GO:0005886~plasma membrane
Ma04_g30050	2.33841	1.22553	0.00116119	0.0348288	UP	gi|695022236|ref|XP_009398239.1|	PREDICTED: chitin-binding lectin 1-like isoform X1	NA	Musa acuminata subsp. malaccensis	NA	NA	NA	NA
Ma04_g15140	2.3338	1.22268	7.11613e-05	0.00406776	UP	NA	NA	NA	NA	NA	NA	NA	NA
Ma08_g21150	2.33141	1.2212	3.85374e-05	0.00247938	UP	sp|Q8GV05|TRY_ARATH	Transcription factor TRY (Protein TRIPTYCHON)	TRY At5g53200 MFH8.14	Arabidopsis thaliana (Mouse-ear cress)	NA	GO:0000981~sequence-specific DNA binding RNA polymerase II transcription factor activity;GO:0001135~RNA polymerase II transcription factor recruiting transcription factor activity;GO:0003700~sequence-specific DNA binding transcription factor activity;GO:0043565~sequence-specific DNA binding;GO:0044212~transcription regulatory region DNA binding	GO:0006351~transcription, DNA-templated;GO:0006355~regulation of transcription, DNA-templated;GO:0006357~regulation of transcription from RNA polymerase II promoter;GO:0007275~multicellular organismal development;GO:0010091~trichome branching	GO:0005634~nucleus
Ma07_g15730	2.32171	1.21519	4.91525e-05	0.00303919	UP	gi|695043760|ref|XP_009409587.1|	PREDICTED: uncharacterized protein LOC103991765	NA	Musa acuminata subsp. malaccensis	NA	NA	NA	NA
Ma05_g17450	2.31937	1.21373	2.50824e-05	0.0017123	UP	sp|Q9SLG9|PI5K5_ARATH	Phosphatidylinositol 4-phosphate 5-kinase 5 (AtPIP5K5) (EC 2.7.1.68) (1-phosphatidylinositol 4-phosphate kinase 5) (Diphosphoinositide kinase 5) (PtdIns(4)P-5-kinase 5)	PIP5K5 At2g41210 T3K9.2	Arabidopsis thaliana (Mouse-ear cress)	NA	GO:0005524~ATP binding;GO:0016308~1-phosphatidylinositol-4-phosphate 5-kinase activity	GO:0009827~plant-type cell wall modification;GO:0009846~pollen germination;GO:0009860~pollen tube growth;GO:0046488~phosphatidylinositol metabolic process	GO:0005829~cytosol;GO:0016324~apical plasma membrane;GO:0090406~pollen tube
Ma03_g18040	2.31809	1.21294	1.44001e-06	0.00015858	UP	sp|Q9SRR7|CML3_ARATH	Calmodulin-like protein 3	CML3 At3g07490 F21O3.20	Arabidopsis thaliana (Mouse-ear cress)	NA	GO:0005509~calcium ion binding	NA	GO:0005777~peroxisome
Ma10_g21300	2.31716	1.21236	0.00118146	0.0352268	UP	gi|695067106|ref|XP_009380462.1|	PREDICTED: uncharacterized protein LOC103968853	NA	Musa acuminata subsp. malaccensis	NA	NA	NA	NA
Ma04_g21910	2.30881	1.20715	1.22917e-06	0.000139959	UP	sp|Q9LM69|ATL80_ARATH	RING-H2 finger protein ATL80 (EC 2.3.2.27) (RING-type E3 ubiquitin transferase ATL80)	ATL80 At1g20823 F2D10.34	Arabidopsis thaliana (Mouse-ear cress)	PATHWAY: Protein modification; protein ubiquitination.	GO:0046872~metal ion binding;GO:0061630~ubiquitin protein ligase activity	GO:0006952~defense response;GO:0009909~regulation of flower development;GO:0010200~response to chitin;GO:0010966~regulation of phosphate transport;GO:0043161~proteasome-mediated ubiquitin-dependent protein catabolic process;GO:0070417~cellular response to cold	GO:0005886~plasma membrane;GO:0016021~integral component of membrane
Ma09_g16720	2.30266	1.2033	0.00057981	0.0205343	UP	sp|Q9FL41|WTR38_ARATH	WAT1-related protein At5g07050	At5g07050 MOJ9.22	Arabidopsis thaliana (Mouse-ear cress)	NA	GO:0022857~transmembrane transporter activity	NA	GO:0005886~plasma membrane;GO:0016021~integral component of membrane
Ma11_g00350	2.2973	1.19994	0.000987726	0.0308526	UP	sp|Q8VZQ2|MYB61_ARATH	Transcription factor MYB61 (Myb-related protein 61) (AtMYB61)	MYB61 At1g09540 F14J9.20	Arabidopsis thaliana (Mouse-ear cress)	NA	GO:0000981~sequence-specific DNA binding RNA polymerase II transcription factor activity;GO:0001135~RNA polymerase II transcription factor recruiting transcription factor activity;GO:0003700~sequence-specific DNA binding transcription factor activity;GO:0043565~sequence-specific DNA binding;GO:0044212~transcription regulatory region DNA binding	GO:0006351~transcription, DNA-templated;GO:0006357~regulation of transcription from RNA polymerase II promoter;GO:0009733~response to auxin;GO:0010087~phloem or xylem histogenesis;GO:0010089~xylem development;GO:0010119~regulation of stomatal movement;GO:0010214~seed coat development;GO:0030154~cell differentiation;GO:0048364~root development	GO:0005634~nucleus
Ma09_g14360	2.29591	1.19907	1.16449e-05	0.000910296	UP	sp|B7ZWR7|OFUT7_ARATH	O-fucosyltransferase 7 (O-FucT-7) (EC 2.4.1.-) (O-fucosyltransferase family protein)	OFUT7 At1g22460 F12K8.19	Arabidopsis thaliana (Mouse-ear cress)	PATHWAY: Protein modification; protein glycosylation. {ECO:0000305}.	GO:0016757~transferase activity, transferring glycosyl groups	GO:0006004~fucose metabolic process;GO:0006486~protein glycosylation	GO:0005737~cytoplasm;GO:0016021~integral component of membrane
Ma03_g28020	2.29579	1.19899	3.62698e-06	0.000348537	UP	sp|P24626|CHI3_ORYSJ	Chitinase 3 (EC 3.2.1.14) (Basic endochitinase 1) (Class I chitinase c) (OsChia1c) (Pathogenesis related (PR)-3 chitinase 3)	Cht3 CH6 Os06g0726100 LOC_Os06g51050 P0017G10.2 P0548E04.22	Oryza sativa subsp. japonica (Rice)	NA	GO:0004568~chitinase activity;GO:0008061~chitin binding;GO:0008843~endochitinase activity;GO:0016231~beta-N-acetylglucosaminidase activity	GO:0000272~polysaccharide catabolic process;GO:0006032~chitin catabolic process;GO:0006040~amino sugar metabolic process;GO:0016998~cell wall macromolecule catabolic process;GO:0050832~defense response to fungus	NA
Ma10_g24040	2.29459	1.19823	5.21473e-06	0.000460086	UP	sp|Q8GXF8|SHGR9_ARATH	E3 ubiquitin-protein ligase SGR9, amyloplastic (EC 2.3.2.27) (Protein SHOOT GRAVITROPISM 9) (RING-type E3 ubiquitin transferase SGR9)	SGR9 At5g02750 F9G14.60	Arabidopsis thaliana (Mouse-ear cress)	PATHWAY: Protein modification; protein ubiquitination.	GO:0004842~ubiquitin-protein transferase activity;GO:0046872~metal ion binding;GO:0061630~ubiquitin protein ligase activity	GO:0000209~protein polyubiquitination;GO:0009630~gravitropism;GO:0043161~proteasome-mediated ubiquitin-dependent protein catabolic process	GO:0009501~amyloplast
Ma06_g05630	2.27976	1.18888	1.36078e-07	2.11651e-05	UP	gi|695031631|ref|XP_009403338.1|	PREDICTED: uncharacterized protein LOC103986915	NA	Musa acuminata subsp. malaccensis	NA	NA	NA	NA
Ma05_g02030	2.27916	1.1885	0.00148602	0.0419938	UP	gi|695023765|ref|XP_009399071.1|	PREDICTED: uncharacterized protein LOC103983562	NA	Musa acuminata subsp. malaccensis	NA	NA	NA	NA
Ma10_g07930	2.27661	1.18689	2.29588e-08	4.38455e-06	UP	gi|695064620|ref|XP_009420867.1|	PREDICTED: stem-specific protein TSJT1-like	NA	Musa acuminata subsp. malaccensis	NA	NA	NA	NA
Ma02_g03720	2.26587	1.18006	4.28932e-07	5.60285e-05	UP	sp|Q10MC0|NIN1_ORYSJ	Neutral/alkaline invertase 1, mitochondrial (OsNIN1) (EC 3.2.1.26)	NIN1 Os03g0314800 LOC_Os03g20020	Oryza sativa subsp. japonica (Rice)	NA	GO:0004575~sucrose alpha-glucosidase activity;GO:0033926~glycopeptide alpha-N-acetylgalactosaminidase activity	GO:0005987~sucrose catabolic process	GO:0005739~mitochondrion
Ma09_g05280	2.26206	1.17764	0.00187773	0.0497442	UP	sp|Q9SEX2|KTNA1_ARATH	Katanin p60 ATPase-containing subunit A1 (Katanin p60 subunit A1) (EC 3.6.4.3) (CAD ATPase) (Katanin-1) (Atp60) (Protein BOTERO 1) (Protein ECTOPIC ROOT HAIR 3) (Protein FAT ROOT) (Protein FRAGILE FIBER 2) (AtAAA1) (p60 katanin)	AAA1 BOT1 ERH3 FRA2 FTR KSS KTN1 LUE1 At1g80350 F5I6.10	Arabidopsis thaliana (Mouse-ear cress)	NA	GO:0005524~ATP binding;GO:0008017~microtubule binding;GO:0008568~microtubule-severing ATPase activity	GO:0000226~microtubule cytoskeleton organization;GO:0009825~multidimensional cell growth;GO:0009832~plant-type cell wall biogenesis;GO:0010091~trichome branching;GO:0043622~cortical microtubule organization	GO:0005634~nucleus;GO:0005737~cytoplasm;GO:0005874~microtubule
Ma06_g03300	2.25705	1.17444	4.96235e-05	0.0030558	UP	gi|695031026|ref|XP_009403008.1|	PREDICTED: uncharacterized protein LOC103986667	NA	Musa acuminata subsp. malaccensis	NA	NA	NA	NA
Ma07_g25790	2.25465	1.1729	0.000306212	0.0124189	UP	gi|743755596|ref|XP_010912311.1|	PREDICTED: uncharacterized protein LOC105038263	NA	Elaeis guineensis	NA	NA	NA	NA
Ma03_g25580	2.24902	1.1693	7.04701e-08	1.16833e-05	UP	sp|Q9SYJ2|GPAT3_ARATH	Probable glycerol-3-phosphate acyltransferase 3 (AtGPAT3) (EC 2.3.1.15)	GPAT3 At4g01950 T7B11.21	Arabidopsis thaliana (Mouse-ear cress)	PATHWAY: Phospholipid metabolism; CDP-diacylglycerol biosynthesis; CDP-diacylglycerol from sn-glycerol 3-phosphate: step 1/3.	GO:0004366~glycerol-3-phosphate O-acyltransferase activity;GO:0016791~phosphatase activity;GO:0090447~glycerol-3-phosphate 2-O-acyltransferase activity	GO:0010143~cutin biosynthetic process;GO:0016024~CDP-diacylglycerol biosynthetic process;GO:0016311~dephosphorylation	GO:0016020~membrane;GO:0016021~integral component of membrane
Ma07_g24240	2.24622	1.1675	0.000258601	0.0110212	UP	gi|695045620|ref|XP_009410611.1|	PREDICTED: uncharacterized protein LOC103992576	NA	Musa acuminata subsp. malaccensis	NA	NA	NA	NA
Ma04_g23860	2.24501	1.16672	3.36229e-06	0.000327522	UP	gi|694995561|ref|XP_009389297.1|	PREDICTED: uncharacterized protein LOC103975895	NA	Musa acuminata subsp. malaccensis	NA	NA	NA	NA
Ma04_g21890	2.24059	1.16388	5.30886e-08	9.05026e-06	UP	sp|P0C042|Y4597_ARATH	Uncharacterized protein At4g15970	At4g15970 dl4025w FCAALL.245	Arabidopsis thaliana (Mouse-ear cress)	NA	GO:0003723~RNA binding;GO:0004519~endonuclease activity	GO:0009451~RNA modification	GO:0043231~intracellular membrane-bounded organelle
Ma11_g19380	2.23755	1.16192	0.00120457	0.0356521	UP	NA	NA	NA	NA	NA	NA	NA	NA
Ma02_g23170	2.23314	1.15908	3.35116e-08	6.12837e-06	UP	gi|695007760|ref|XP_009390439.1|	PREDICTED: proline-rich transmembrane protein 1-like	NA	Musa acuminata subsp. malaccensis	NA	NA	NA	NA
Ma04_g23450	2.22582	1.15434	7.44714e-08	1.22125e-05	UP	sp|Q38897|BEL1_ARATH	Homeobox protein BEL1 homolog	BEL1 BELL1 At5g41410 MYC6.12	Arabidopsis thaliana (Mouse-ear cress)	NA	GO:0003677~DNA binding;GO:0003700~sequence-specific DNA binding transcription factor activity	GO:0006351~transcription, DNA-templated	GO:0005634~nucleus;GO:0005829~cytosol;GO:0009506~plasmodesma
Ma06_g33060	2.22362	1.15291	0.000283794	0.0117465	UP	sp|Q8GZM7|PIF1_ARATH	Transcription factor PIF1 (Basic helix-loop-helix protein 15) (AtbHLH15) (bHLH 15) (Protein PHY-INTERACTING FACTOR 1) (Protein PHYTOCHROME INTERACTING FACTOR 3-LIKE 5) (Transcription factor EN 101) (bHLH transcription factor bHLH015)	PIF1 BHLH15 EN101 PIL5 At2g20180 T2G17.2	Arabidopsis thaliana (Mouse-ear cress)	NA	GO:0003677~DNA binding;GO:0003700~sequence-specific DNA binding transcription factor activity;GO:0010313~phytochrome binding;GO:0042802~identical protein binding;GO:0046983~protein dimerization activity	GO:0006351~transcription, DNA-templated;GO:0006355~regulation of transcription, DNA-templated;GO:0006783~heme biosynthetic process;GO:0009740~gibberellic acid mediated signaling pathway;GO:0009959~negative gravitropism;GO:0010029~regulation of seed germination;GO:0010099~regulation of photomorphogenesis;GO:0010100~negative regulation of photomorphogenesis;GO:0010161~red light signaling pathway;GO…	GO:0005634~nucleus
Ma09_g07760	2.22312	1.15258	1.49433e-07	2.25896e-05	UP	sp|Q9M1Y1|SKI20_ARATH	F-box/kelch-repeat protein SKIP20 (SKP1-interacting partner 20)	SKIP20 At3g59940 F24G16.210	Arabidopsis thaliana (Mouse-ear cress)	PATHWAY: Protein modification; protein ubiquitination.	NA	GO:0016567~protein ubiquitination;GO:0080037~negative regulation of cytokinin-activated signaling pathway;GO:2000762~regulation of phenylpropanoid metabolic process	GO:0005634~nucleus;GO:0005829~cytosol
Ma02_g06950	2.21164	1.14512	3.96652e-06	0.000368264	UP	sp|Q6Z517|SMAX1_ORYSJ	Protein SMAX1-like	SMAX1L Os08g0250900 LOC_Os08g15230 OSJNBa0036E18.7 OSNPB_080250900	Oryza sativa subsp. japonica (Rice)	NA	NA	GO:0006351~transcription, DNA-templated;GO:0006355~regulation of transcription, DNA-templated;GO:0019538~protein metabolic process	NA
Ma10_g15540	2.2078	1.14261	0.000475105	0.0176116	UP	gi|695065821|ref|XP_009379778.1|	PREDICTED: uncharacterized protein LOC103968343	NA	Musa acuminata subsp. malaccensis	NA	NA	NA	NA
Ma07_g26610	2.20599	1.14143	0.000206053	0.00921103	UP	gi|695046192|ref|XP_009410916.1|	PREDICTED: vegetative cell wall protein gp1-like	NA	Musa acuminata subsp. malaccensis	NA	NA	NA	NA
Ma07_g05320	2.20196	1.13879	8.90975e-06	0.000730551	UP	gi|848920291|ref|XP_012857067.1|	PREDICTED: uncharacterized protein LOC105976345	NA	Erythranthe guttata	NA	NA	NA	NA
Ma04_g19870	2.20181	1.13869	5.05592e-06	0.000450022	UP	gi|695014226|ref|XP_009393924.1|	PREDICTED: protein IQ-DOMAIN 1-like	NA	Musa acuminata subsp. malaccensis	NA	NA	NA	NA
Ma08_g01050	2.20142	1.13844	3.84149e-06	0.000362229	UP	NA	NA	NA	NA	NA	NA	NA	NA
Ma07_g19000	2.20028	1.13769	1.79291e-07	2.6404e-05	UP	sp|Q9FYB5|DNJ11_ARATH	Chaperone protein dnaJ 11, chloroplastic (AtDjC11) (AtJ11)	ATJ11 C11 J11 At4g36040 T19K4.170	Arabidopsis thaliana (Mouse-ear cress)	NA	NA	NA	GO:0005634~nucleus;GO:0009507~chloroplast;GO:0009536~plastid;GO:0009570~chloroplast stroma
Ma11_g18210	2.18179	1.12551	4.32235e-08	7.53888e-06	UP	NA	NA	NA	NA	NA	NA	NA	NA
Ma07_g16080	2.17568	1.12147	1.40571e-07	2.17518e-05	UP	sp|Q9LRA7|TPS9_ARATH	Probable alpha,alpha-trehalose-phosphate synthase [UDP-forming] 9 (EC 2.4.1.15) (Trehalose-6-phosphate synthase 9) (AtTPS9)	TPS9 At1g23870 T23E23.3	Arabidopsis thaliana (Mouse-ear cress)	NA	GO:0016757~transferase activity, transferring glycosyl groups;GO:0016791~phosphatase activity	GO:0005992~trehalose biosynthetic process;GO:0070413~trehalose metabolism in response to stress	GO:0005737~cytoplasm
Ma06_g27910	2.17315	1.11979	7.25254e-07	8.96878e-05	UP	sp|Q2MHE4|HT1_ARATH	Serine/threonine-protein kinase HT1 (EC 2.7.11.1) (High leaf temperature protein 1)	HT1 At1g62400 F24O1.13	Arabidopsis thaliana (Mouse-ear cress)	NA	GO:0004672~protein kinase activity;GO:0004674~protein serine/threonine kinase activity;GO:0004871~signal transducer activity;GO:0005524~ATP binding	GO:0035556~intracellular signal transduction	GO:0005737~cytoplasm
Ma10_g14190	2.1711	1.11843	0.000103851	0.00545925	UP	sp|Q9LYD3|DREB3_ARATH	Dehydration-responsive element-binding protein 3 (Protein TINY 2)	DREB3 ERF041 TINY2 At5g11590 F15N18.180	Arabidopsis thaliana (Mouse-ear cress)	NA	GO:0003700~sequence-specific DNA binding transcription factor activity;GO:0043565~sequence-specific DNA binding	GO:0006351~transcription, DNA-templated;GO:0009873~ethylene-activated signaling pathway;GO:0045893~positive regulation of transcription, DNA-templated	GO:0005634~nucleus
Ma08_g10580	2.16227	1.11255	1.49729e-07	2.25896e-05	UP	sp|O22898|LACS1_ARATH	Long chain acyl-CoA synthetase 1 (EC 6.2.1.3) (Protein ECERIFERUM 8)	LACS1 CER8 At2g47240 T8I13.8	Arabidopsis thaliana (Mouse-ear cress)	PATHWAY: Lipid metabolism; fatty acid metabolism.	GO:0004467~long-chain fatty acid-CoA ligase activity;GO:0005524~ATP binding;GO:0031957~very long-chain fatty acid-CoA ligase activity	GO:0006631~fatty acid metabolic process;GO:0010025~wax biosynthetic process;GO:0010143~cutin biosynthetic process	GO:0005783~endoplasmic reticulum
Ma07_g17610	2.16162	1.11211	2.65018e-06	0.000271073	UP	gi|695044335|ref|XP_009409913.1|	PREDICTED: uncharacterized protein LOC103992058	NA	Musa acuminata subsp. malaccensis	NA	NA	NA	NA
Ma04_g07430	2.15544	1.10798	9.86169e-08	1.57443e-05	UP	sp|Q9SW80|BLH2_ARATH	BEL1-like homeodomain protein 2 (BEL1-like protein 2) (Protein SAWTOOTH 1)	BLH2 SAW1 At4g36870 AP22.90 C7A10.490	Arabidopsis thaliana (Mouse-ear cress)	NA	GO:0003677~DNA binding;GO:0003700~sequence-specific DNA binding transcription factor activity	GO:0006351~transcription, DNA-templated;GO:0009965~leaf morphogenesis	GO:0005634~nucleus
Ma06_g24010	2.15524	1.10785	4.16252e-07	5.46086e-05	UP	sp|Q5QNI2|NCL1_ORYSJ	Sodium/calcium exchanger NCL1 (Na(+)/Ca(2+)-exchange protein NCL1) (OsEFCAX1) (Protein NCX-like 1) (OsNCL1)	NCL1 Os01g0212400 LOC_Os01g11414 OsJ_00857 P0031E09.40	Oryza sativa subsp. japonica (Rice)	NA	GO:0005432~calcium:sodium antiporter activity;GO:0005509~calcium ion binding	GO:0055074~calcium ion homeostasis	GO:0005886~plasma membrane;GO:0016021~integral component of membrane
Ma04_g12180	2.14911	1.10374	1.36761e-05	0.00104208	UP	sp|Q38897|BEL1_ARATH	Homeobox protein BEL1 homolog	BEL1 BELL1 At5g41410 MYC6.12	Arabidopsis thaliana (Mouse-ear cress)	NA	GO:0003677~DNA binding;GO:0003700~sequence-specific DNA binding transcription factor activity	GO:0006351~transcription, DNA-templated	GO:0005634~nucleus;GO:0005829~cytosol;GO:0009506~plasmodesma
Ma10_g08570	2.14856	1.10337	0.00176669	0.0473761	UP	sp|Q9SNN0|SPE1_ORYSJ	Arginine decarboxylase 1 (ARGDC1) (OsADC1) (EC 4.1.1.19)	ADC1 Os06g0131300 LOC_Os06g04070 P0493C11.18	Oryza sativa subsp. japonica (Rice)	PATHWAY: Amine and polyamine biosynthesis; agmatine biosynthesis; agmatine from L-arginine: step 1/1.	GO:0008792~arginine decarboxylase activity	GO:0006527~arginine catabolic process;GO:0008295~spermidine biosynthetic process;GO:0009409~response to cold;GO:0009446~putrescine biosynthetic process	NA
Ma10_g25870	2.14732	1.10253	8.48039e-08	1.36838e-05	UP	sp|Q9SIS3|MA656_ARATH	65-kDa microtubule-associated protein 6 (AtMAP65-6)	MAP65-6 At2g01910 T23K3.10	Arabidopsis thaliana (Mouse-ear cress)	NA	GO:0008017~microtubule binding	GO:0000226~microtubule cytoskeleton organization;GO:0007049~cell cycle;GO:0051301~cell division	GO:0005634~nucleus;GO:0005739~mitochondrion;GO:0005874~microtubule;GO:0009524~phragmoplast;GO:0009536~plastid;GO:0009574~preprophase band
Ma08_g09100	2.14461	1.10072	8.47819e-07	0.000101115	UP	sp|Q0D3J9|C3H53_ORYSJ	Zinc finger CCCH domain-containing protein 53 (OsC3H53)	Os07g0682400 LOC_Os07g48410 OSJNBa0008J01.35	Oryza sativa subsp. japonica (Rice)	NA	GO:0003677~DNA binding;GO:0003723~RNA binding;GO:0046872~metal ion binding	NA	NA
Ma05_g31920	2.14071	1.09809	0.000130409	0.00653646	UP	sp|Q9LQ95|Y1164_ARATH	BTB/POZ domain-containing protein At1g01640	At1g01640 T1N6.2	Arabidopsis thaliana (Mouse-ear cress)	PATHWAY: Protein modification; protein ubiquitination.	GO:0031625~ubiquitin protein ligase binding	GO:0016567~protein ubiquitination;GO:0030162~regulation of proteolysis;GO:0043161~proteasome-mediated ubiquitin-dependent protein catabolic process	GO:0005737~cytoplasm;GO:0019005~SCF ubiquitin ligase complex
Ma07_g10820	2.13992	1.09755	2.13382e-07	3.05146e-05	UP	sp|Q5NAN5|GLK2_ORYSJ	Probable transcription factor GLK2 (Golden2-like protein 2) (OsGLK2)	GLK2 Os01g0239000 LOC_Os01g13740 OSJNBa0086P08.28-1 OSJNBa0086P08.28-2	Oryza sativa subsp. japonica (Rice)	NA	GO:0003677~DNA binding	GO:0006351~transcription, DNA-templated;GO:0006355~regulation of transcription, DNA-templated	GO:0005634~nucleus
Ma03_g28800	2.13589	1.09484	7.96049e-07	9.60799e-05	UP	sp|Q8H1E3|PBL17_ARATH	Probable serine/threonine-protein kinase PBL17 (EC 2.7.11.1) (PBS1-like protein 17)	PBL17 At2g07180	Arabidopsis thaliana (Mouse-ear cress)	NA	GO:0004675~transmembrane receptor protein serine/threonine kinase activity;GO:0005524~ATP binding	GO:0006468~protein phosphorylation;GO:0006952~defense response;GO:0007166~cell surface receptor signaling pathway	GO:0005886~plasma membrane
Ma05_g01610	2.13448	1.09389	0.000118709	0.00609171	UP	sp|O80970|NPY2_ARATH	BTB/POZ domain-containing protein NPY2 (Protein NAKED PINS IN YUC MUTANTS 2)	NPY2 At2g14820 F26C24.4	Arabidopsis thaliana (Mouse-ear cress)	PATHWAY: Protein modification; protein ubiquitination.	NA	GO:0009958~positive gravitropism;GO:0016567~protein ubiquitination	GO:0071944~cell periphery
Ma02_g02830	2.13431	1.09377	0.000202859	0.00910873	UP	sp|Q0JHF1|BZP12_ORYSJ	bZIP transcription factor 12 (OsBZIP12) (Abscisic acid responsive elements-binding factor 1) (ABA responsive element binding factor 1) (ABRE-binding factor 1) (OsABF1)	BZIP12 ABF1 OSE2 Os01g0867300 LOC_Os01g64730 P0677H08.2-1	Oryza sativa subsp. japonica (Rice)	NA	GO:0003700~sequence-specific DNA binding transcription factor activity;GO:0043565~sequence-specific DNA binding	GO:0006351~transcription, DNA-templated;GO:0009738~abscisic acid-activated signaling pathway;GO:0009789~positive regulation of abscisic acid-activated signaling pathway;GO:0045893~positive regulation of transcription, DNA-templated;GO:1901002~positive regulation of response to salt stress;GO:1902584~positive regulation of response to water deprivation	GO:0005634~nucleus
Ma05_g20290	2.13329	1.09308	3.42323e-07	4.63195e-05	UP	sp|Q38908|XTH30_ARATH	Probable xyloglucan endotransglucosylase/hydrolase protein 30 (At-XTH30) (XTH-30) (EC 2.4.1.207)	XTH30 XTR4 At1g32170 F3C3.5	Arabidopsis thaliana (Mouse-ear cress)	NA	GO:0004553~hydrolase activity, hydrolyzing O-glycosyl compounds;GO:0016762~xyloglucan:xyloglucosyl transferase activity	GO:0010411~xyloglucan metabolic process;GO:0042546~cell wall biogenesis;GO:0071555~cell wall organization	GO:0005618~cell wall;GO:0048046~apoplast
Ma01_g20480	2.13015	1.09096	2.60654e-06	0.000267517	UP	sp|Q9SV13|SUT31_ARATH	Sulfate transporter 3.1 (AST12) (AtST1)	SULTR3;1 ST1 At3g51895 ATEM1.15 F4F15.10	Arabidopsis thaliana (Mouse-ear cress)	NA	GO:0008271~secondary active sulfate transmembrane transporter activity;GO:0015116~sulfate transmembrane transporter activity;GO:0015293~symporter activity	GO:0008272~sulfate transport	GO:0005887~integral component of plasma membrane;GO:0009507~chloroplast
Ma07_g11810	2.12097	1.08472	0.000394779	0.0151553	UP	gi|695043056|ref|XP_009409205.1|	PREDICTED: uncharacterized protein LOC103991455 isoform X2	NA	Musa acuminata subsp. malaccensis	NA	NA	NA	NA
Ma11_g04540	2.11669	1.08181	1.26054e-06	0.000142456	UP	NA	NA	NA	NA	NA	NA	NA	NA
Ma06_g10020	2.11245	1.07892	6.63715e-05	0.00386621	UP	sp|Q9FL41|WTR38_ARATH	WAT1-related protein At5g07050	At5g07050 MOJ9.22	Arabidopsis thaliana (Mouse-ear cress)	NA	GO:0022857~transmembrane transporter activity	NA	GO:0005886~plasma membrane;GO:0016021~integral component of membrane
Ma04_g40100	2.11073	1.07774	3.00068e-06	0.000296861	UP	gi|695020233|ref|XP_009397161.1|	PREDICTED: uncharacterized protein LOC103982080	NA	Musa acuminata subsp. malaccensis	NA	NA	NA	NA
Ma06_g16420	2.10996	1.07721	1.49897e-05	0.00112512	UP	gi|695034110|ref|XP_009404552.1|	PREDICTED: uncharacterized protein LOC103987848	NA	Musa acuminata subsp. malaccensis	NA	NA	NA	NA
Ma05_g16470	2.10821	1.07602	0.000120294	0.00613133	UP	sp|O22193|PUB4_ARATH	U-box domain-containing protein 4 (EC 2.3.2.27) (Plant U-box protein 4) (RING-type E3 ubiquitin transferase PUB4)	PUB4 At2g23140 T20D16.23	Arabidopsis thaliana (Mouse-ear cress)	PATHWAY: Protein modification; protein ubiquitination.	GO:0004842~ubiquitin-protein transferase activity	NA	GO:0005634~nucleus
Ma04_g09660	2.10621	1.07465	0.00108673	0.0331138	UP	sp|P48486|PP16_ARATH	Serine/threonine-protein phosphatase PP1 isozyme 6 (EC 3.1.3.16) (Type one protein phosphatase 6)	TOPP6 PP1BG TOPP7 At4g11240 F8L21.30	Arabidopsis thaliana (Mouse-ear cress)	NA	GO:0004722~protein serine/threonine phosphatase activity;GO:0046872~metal ion binding	NA	GO:0005634~nucleus;GO:0005737~cytoplasm
Ma09_g28870	2.10334	1.07268	1.24079e-06	0.00014075	UP	gi|695061608|ref|XP_009419242.1|	PREDICTED: uncharacterized protein LOC103999266	NA	Musa acuminata subsp. malaccensis	NA	NA	NA	NA
Ma02_g21520	2.08595	1.0607	0.00150181	0.0422719	UP	sp|Q9SUU1|BOR7_ARATH	Probable boron transporter 7	BOR7 At4g32510 F8B4.210	Arabidopsis thaliana (Mouse-ear cress)	NA	GO:0005452~inorganic anion exchanger activity;GO:0008509~anion transmembrane transporter activity;GO:0015301~anion:anion antiporter activity	GO:0051453~regulation of intracellular pH;GO:0098656~anion transmembrane transport	GO:0005887~integral component of plasma membrane
Ma06_g16670	2.08215	1.05807	6.27691e-07	7.92467e-05	UP	gi|695034166|ref|XP_009404583.1|	PREDICTED: mannose-specific lectin-like	NA	Musa acuminata subsp. malaccensis	NA	NA	NA	NA
Ma06_g04340	2.08137	1.05753	1.29016e-06	0.000145258	UP	sp|Q19KC1|NIP21_MAIZE	Aquaporin NIP2-1 (NOD26-like intrinsic protein 2-1) (ZmNIP2-1) (ZmNIP2;1)	NIP2-1 LSI1	Zea mays (Maize)	NA	GO:0015267~channel activity	GO:0015840~urea transport	GO:0016021~integral component of membrane
Ma08_g19340	2.07403	1.05243	0.00159969	0.0443033	UP	gi|695050796|ref|XP_009413401.1|	PREDICTED: harmonin-like isoform X1	NA	Musa acuminata subsp. malaccensis	NA	NA	NA	NA
Ma06_g03580	2.07362	1.05215	7.27407e-05	0.00412571	UP	sp|O04660|GLR21_ARATH	Glutamate receptor 2.1 (Ligand-gated ion channel 2.1) (AtGLR3)	GLR2.1 GLR3 At5g27100 A_TM021B04.3 T21B4.10	Arabidopsis thaliana (Mouse-ear cress)	NA	GO:0004970~ionotropic glutamate receptor activity;GO:0005262~calcium channel activity;GO:0008066~glutamate receptor activity	GO:0006816~calcium ion transport;GO:0019722~calcium-mediated signaling;GO:0071230~cellular response to amino acid stimulus	GO:0005622~intracellular;GO:0005886~plasma membrane;GO:0016021~integral component of membrane
Ma10_g19690	2.07172	1.05083	2.97635e-06	0.000295422	UP	sp|F4HWL3|RLP4_ARATH	Receptor-like protein 4 (AtRLP4)	RLP4 At1g28340 F3M18.23	Arabidopsis thaliana (Mouse-ear cress)	NA	NA	NA	GO:0005768~endosome;GO:0005794~Golgi apparatus;GO:0005802~trans-Golgi network;GO:0005886~plasma membrane;GO:0016021~integral component of membrane
Ma11_g23900	2.0625	1.04439	3.82603e-07	5.08576e-05	UP	NA	NA	NA	NA	NA	NA	NA	NA
Ma06_g07600	2.06162	1.04378	5.66098e-07	7.2379e-05	UP	sp|Q9SIS3|MA656_ARATH	65-kDa microtubule-associated protein 6 (AtMAP65-6)	MAP65-6 At2g01910 T23K3.10	Arabidopsis thaliana (Mouse-ear cress)	NA	GO:0008017~microtubule binding	GO:0000226~microtubule cytoskeleton organization;GO:0007049~cell cycle;GO:0051301~cell division	GO:0005634~nucleus;GO:0005739~mitochondrion;GO:0005874~microtubule;GO:0009524~phragmoplast;GO:0009536~plastid;GO:0009574~preprophase band
Ma02_g07930	2.06143	1.04364	0.000122981	0.00624718	UP	sp|Q6NNP0|ATG16_ARATH	Autophagy-related protein 16	ATG16 At5g50230 K6A12.9	Arabidopsis thaliana (Mouse-ear cress)	NA	NA	GO:0000045~autophagic vacuole assembly;GO:0015031~protein transport	GO:0000421~autophagic vacuole membrane
Ma11_g23760	2.05666	1.0403	0.000341952	0.0135239	UP	NA	NA	NA	NA	NA	NA	NA	NA
Ma03_g31200	2.05613	1.03993	1.05198e-05	0.00083753	UP	sp|B8B7S5|BZR1_ORYSI	Protein BZR1 homolog 1 (OsBZR1) (Protein BRASSINAZOLE-RESISTANT 1 homolog 1)	BZR1 OsI_26618	Oryza sativa subsp. indica (Rice)	NA	GO:0003677~DNA binding;GO:0003700~sequence-specific DNA binding transcription factor activity	GO:0006351~transcription, DNA-templated;GO:0009742~brassinosteroid mediated signaling pathway;GO:0040008~regulation of growth	GO:0005634~nucleus;GO:0005737~cytoplasm
Ma03_g32800	2.05505	1.03917	0.0010202	0.0315728	UP	sp|Q9M363|B561I_ARATH	Cytochrome b561 and DOMON domain-containing protein At3g61750 (Protein b561A.tha9)	At3g61750 F15G16.140 F21F14.14	Arabidopsis thaliana (Mouse-ear cress)	NA	GO:0046872~metal ion binding	GO:0055114~oxidation-reduction process	GO:0016021~integral component of membrane
Ma09_g29160	2.05283	1.03762	9.68235e-05	0.00518926	UP	gi|695061677|ref|XP_009419281.1|	PREDICTED: uncharacterized protein LOC103999289	NA	Musa acuminata subsp. malaccensis	NA	NA	NA	NA
Ma06_g30000	2.05224	1.0372	1.94057e-06	0.000207641	UP	sp|Q93Z25|PLY22_ARATH	Probable pectate lyase 22 (EC 4.2.2.2)	At5g63180 MDC12_15	Arabidopsis thaliana (Mouse-ear cress)	PATHWAY: Glycan metabolism; pectin degradation; 2-dehydro-3-deoxy-D-gluconate from pectin: step 2/5.	GO:0030570~pectate lyase activity;GO:0046872~metal ion binding	GO:0045490~pectin catabolic process	NA
Ma06_g04730	2.04538	1.03237	0.000740817	0.0249202	UP	gi|695031414|ref|XP_009403221.1|	PREDICTED: uncharacterized protein LOC103986834	NA	Musa acuminata subsp. malaccensis	NA	NA	NA	NA
Ma02_g13770	2.0435	1.03104	1.32951e-06	0.000149132	UP	sp|Q7X7H4|KN7F_ORYSJ	Kinesin-like protein KIN-7F	KIN7F K23 Os04g0538800 LOC_Os04g45580 OsJ_15615 OSJNBa0011L07.1 OSJNBa0091D06.23 OSNPB_040538800	Oryza sativa subsp. japonica (Rice)	NA	GO:0003777~microtubule motor activity;GO:0005524~ATP binding;GO:0008017~microtubule binding;GO:0016887~ATPase activity	GO:0007018~microtubule-based movement	GO:0005871~kinesin complex;GO:0005874~microtubule
Ma07_g27660	2.0427	1.03047	0.000342423	0.0135239	UP	NA	NA	NA	NA	NA	NA	NA	NA
Ma06_g28610	2.04143	1.02958	0.000119872	0.00612016	UP	sp|Q39128|KAT1_ARATH	Potassium channel KAT1	KAT1 At5g46240 MPL12.2	Arabidopsis thaliana (Mouse-ear cress)	NA	GO:0005242~inward rectifier potassium channel activity;GO:0042802~identical protein binding	GO:0034765~regulation of ion transmembrane transport;GO:0042391~regulation of membrane potential	GO:0005886~plasma membrane;GO:0005887~integral component of plasma membrane
Ma09_g13370	2.04134	1.02952	0.000441445	0.0166294	UP	gi|695058355|ref|XP_009417490.1|	PREDICTED: uncharacterized protein LOC103997884	NA	Musa acuminata subsp. malaccensis	NA	NA	NA	NA
Ma06_g02240	2.03984	1.02845	0.000518249	0.0188236	UP	sp|Q9FH36|GAUTC_ARATH	Probable galacturonosyltransferase 12 (EC 2.4.1.-) (Like glycosyl transferase 6) (Protein IRREGULAR XYLEM 8)	GAUT12 IRX8 LGT6 At5g54690 K5F14.3	Arabidopsis thaliana (Mouse-ear cress)	PATHWAY: Glycan metabolism; pectin biosynthesis.	GO:0047262~polygalacturonate 4-alpha-galacturonosyltransferase activity	GO:0010413~glucuronoxylan metabolic process;GO:0010417~glucuronoxylan biosynthetic process;GO:0045489~pectin biosynthetic process;GO:0045492~xylan biosynthetic process;GO:0071555~cell wall organization	GO:0000139~Golgi membrane;GO:0005794~Golgi apparatus;GO:0016021~integral component of membrane
Ma11_g07130	2.03648	1.02607	0.000920789	0.0293079	UP	NA	NA	NA	NA	NA	NA	NA	NA
Ma04_g28510	2.03387	1.02422	0.00132918	0.0383481	UP	sp|Q6K1S6|MYB30_ORYSJ	Transcription factor MYB30 (OsMYB30)	MYB30 Os02g0624300 LOC_Os02g41510 B1215B07.15 OsJ_07582	Oryza sativa subsp. japonica (Rice)	NA	GO:0000981~sequence-specific DNA binding RNA polymerase II transcription factor activity;GO:0001135~RNA polymerase II transcription factor recruiting transcription factor activity;GO:0043565~sequence-specific DNA binding;GO:0044212~transcription regulatory region DNA binding	GO:0006351~transcription, DNA-templated;GO:0006357~regulation of transcription from RNA polymerase II promoter;GO:0030154~cell differentiation	GO:0005634~nucleus
Ma10_g28920	2.03195	1.02286	0.000866446	0.02805	UP	gi|695068721|ref|XP_009381313.1|	PREDICTED: uncharacterized protein LOC103969497	NA	Musa acuminata subsp. malaccensis	NA	NA	NA	NA
Ma04_g39340	2.02965	1.02123	2.60647e-05	0.00177134	UP	sp|Q9S7I6|RPK2_ARATH	LRR receptor-like serine/threonine-protein kinase RPK2 (EC 2.7.11.1) (Protein TOADSTOOL 2) (Receptor-like protein kinase 2)	RPK2 TOAD2 At3g02130 F14P3.22 F1C9.8	Arabidopsis thaliana (Mouse-ear cress)	NA	GO:0004674~protein serine/threonine kinase activity;GO:0005524~ATP binding	GO:0009409~response to cold;GO:0009414~response to water deprivation;GO:0009808~lignin metabolic process;GO:0009846~pollen germination;GO:0009942~longitudinal axis specification;GO:0009945~radial axis specification;GO:0010073~meristem maintenance;GO:0010152~pollen maturation;GO:0048508~embryonic meristem development;GO:0048653~anther development;GO:0051260~protein homooligomerization	GO:0005886~plasma membrane;GO:0016021~integral component of membrane
Ma04_g20440	2.0223	1.016	3.77899e-06	0.000358576	UP	sp|Q10SY9|LSI2_ORYSJ	Silicon efflux transporter LSI2 (Low silicon protein 2)	LSI2 SIET1 Os03g0107300 LOC_Os03g01700 OJ1384D03.1 OsJ_09099	Oryza sativa subsp. japonica (Rice)	NA	NA	GO:0055085~transmembrane transport	GO:0005886~plasma membrane;GO:0016021~integral component of membrane
Ma05_g20070	2.01844	1.01324	7.27108e-05	0.00412571	UP	sp|F4ILY9|AVT3B_ARATH	Amino acid transporter AVT3B (AtAvt3B) (Aromatic and neutral amino acid transporter-like protein 1)	AVT3B At2g42005 T6D20	Arabidopsis thaliana (Mouse-ear cress)	NA	GO:0015171~amino acid transmembrane transporter activity;GO:0015175~neutral amino acid transmembrane transporter activity	GO:0003333~amino acid transmembrane transport;GO:0015804~neutral amino acid transport	GO:0005774~vacuolar membrane;GO:0016021~integral component of membrane
Ma09_g04940	2.01209	1.00869	2.38757e-06	0.000249282	UP	sp|P98204|ALA1_ARATH	Phospholipid-transporting ATPase 1 (AtALA1) (EC 3.6.3.1) (Aminophospholipid flippase 1)	ALA1 At5g04930 MUG13.22	Arabidopsis thaliana (Mouse-ear cress)	NA	GO:0000287~magnesium ion binding;GO:0004012~phospholipid-translocating ATPase activity;GO:0005524~ATP binding	NA	GO:0005789~endoplasmic reticulum membrane;GO:0005886~plasma membrane;GO:0016020~membrane;GO:0016021~integral component of membrane
Ma04_g34250	2.01048	1.00754	8.98003e-06	0.000734318	UP	sp|Q0D5P3|FH11_ORYSJ	Formin-like protein 11 (OsFH11)	FH11 Os07g0545500 LOC_Os07g36150	Oryza sativa subsp. japonica (Rice)	NA	NA	NA	GO:0016021~integral component of membrane
Ma09_g24890	2.00788	1.00567	0.000688907	0.0235414	UP	sp|Q2R352|GL111_ORYSJ	Germin-like protein 11-1	Os11g0537350 LOC_Os11g33110 OsJ_032823	Oryza sativa subsp. japonica (Rice)	NA	GO:0030145~manganese ion binding;GO:0045735~nutrient reservoir activity	NA	GO:0005618~cell wall;GO:0048046~apoplast
Ma02_g19010	2.0046	1.00332	0.000224953	0.00983728	UP	sp|P14641|TBA2_MAIZE	Tubulin alpha-2 chain (Alpha-2-tubulin)	TUBA2 TUA2	Zea mays (Maize)	NA	GO:0003924~GTPase activity;GO:0005200~structural constituent of cytoskeleton;GO:0005525~GTP binding	GO:0007017~microtubule-based process	GO:0005737~cytoplasm;GO:0005874~microtubule
Ma08_g07180	2.00386	1.00278	7.33472e-06	0.00061848	UP	sp|A2YMC6|H2A2_ORYSI	Probable histone H2A.2	OsI_025469	Oryza sativa subsp. indica (Rice)	NA	GO:0003677~DNA binding;GO:0046982~protein heterodimerization activity	NA	GO:0000786~nucleosome;GO:0005634~nucleus
yellow: Brassinosteroid associated

## Sheet: Ox-2 vs WT DOWN exclusive (308)
Gene_ID	FoldChange (FC)	log2_FC	P Value	Adjusted P Value	Regulation	Protein ID(Subject ID)	Protein Names	Gene Name	Organism Name	Pathway	GO_MF	GO_BP	GO_CC
Ma03_g07170	0.0219841	-5.50739	1.08884e-62	3.27263e-58	DOWN	sp|P17571|NIA1_MAIZE	Nitrate reductase [NADH] (NR) (EC 1.7.1.1) (Fragment)	NA	Zea mays (Maize)	NA	GO:0009703~nitrate reductase (NADH) activity;GO:0020037~heme binding;GO:0030151~molybdenum ion binding	GO:0042128~nitrate assimilation	NA
Ma07_g18500	0.0349039	-4.84047	6.52175e-05	0.00261009	DOWN	sp|Q2QXJ4|GL121_ORYSJ	Germin-like protein 12-1	Os12g0154700 LOC_Os12g05840 OsJ_033897	Oryza sativa subsp. japonica (Rice)	NA	GO:0030145~manganese ion binding;GO:0045735~nutrient reservoir activity	NA	GO:0005618~cell wall;GO:0048046~apoplast
Ma01_g20890	0.0361958	-4.78804	0.000195426	0.00670517	DOWN	sp|Q76EJ0|YABDL_ORYSJ	Protein DROOPING LEAF (Protein CRABS CLAW homolog) (Protein CRC homolog)	DL Os03g0215200 LOC_Os03g11600 OsJ_009541	Oryza sativa subsp. japonica (Rice)	NA	GO:0003677~DNA binding;GO:0046872~metal ion binding	GO:0010022~meristem determinacy;GO:0010094~specification of carpel identity;GO:0010254~nectary development;GO:0010582~floral meristem determinacy;GO:0030154~cell differentiation;GO:0048366~leaf development;GO:0048440~carpel development;GO:0048479~style development	GO:0005634~nucleus
Ma02_g00370	0.0375129	-4.73647	4.96673e-07	3.79847e-05	DOWN	sp|O04496|AED3_ARATH	Aspartyl protease AED3 (EC 3.4.23.-) (Apoplastic EDS1-dependent protein 3)	AED3 At1g09750 F21M12.13	Arabidopsis thaliana (Mouse-ear cress)	NA	GO:0000166~nucleotide binding;GO:0004190~aspartic-type endopeptidase activity	GO:0006508~proteolysis;GO:0009627~systemic acquired resistance;GO:0030163~protein catabolic process;GO:0043067~regulation of programmed cell death	GO:0005618~cell wall;GO:0009505~plant-type cell wall;GO:0048046~apoplast
Ma08_g08370	0.0393807	-4.66637	0.000282758	0.00903143	DOWN	sp|Q9SD85|F3PH_ARATH	Flavonoid 3'-monooxygenase (EC 1.14.13.21) (Cytochrome P450 75B1) (Flavonoid 3'-hydroxylase) (AtF3'H) (Protein TRANSPARENT TESTA 7)	CYP75B1 F3'H TT7 At5g07990 F13G24.190	Arabidopsis thaliana (Mouse-ear cress)	PATHWAY: Secondary metabolite biosynthesis; flavonoid biosynthesis.	GO:0005506~iron ion binding;GO:0016711~flavonoid 3'-monooxygenase activity;GO:0020037~heme binding	GO:0009733~response to auxin;GO:0009813~flavonoid biosynthetic process;GO:0044550~secondary metabolite biosynthetic process	GO:0005789~endoplasmic reticulum membrane;GO:0016020~membrane;GO:0016021~integral component of membrane
Ma10_g01540	0.0412469	-4.59957	0.000498888	0.0144735	DOWN	sp|Q9LZW2|OFP1_ARATH	Transcription repressor OFP1 (Ovate family protein 1) (AtOFP1)	OFP1 At5g01840 T20L15.110	Arabidopsis thaliana (Mouse-ear cress)	NA	GO:0003677~DNA binding	GO:0006281~DNA repair;GO:0006351~transcription, DNA-templated;GO:0045892~negative regulation of transcription, DNA-templated;GO:0051510~regulation of unidimensional cell growth	GO:0005730~nucleolus;GO:0005856~cytoskeleton
Ma11_g19990	0.0436748	-4.51705	1.29822e-17	4.43401e-15	DOWN	NA	NA	NA	NA	NA	NA	NA	NA
Ma10_g23400	0.0475961	-4.39301	6.13569e-33	7.77617e-30	DOWN	sp|Q38910|XTH23_ARATH	Probable xyloglucan endotransglucosylase/hydrolase protein 23 (At-XTH23) (XTH-23) (EC 2.4.1.207)	XTH23 XTR6 At4g25810 F14M19.90	Arabidopsis thaliana (Mouse-ear cress)	NA	GO:0004553~hydrolase activity, hydrolyzing O-glycosyl compounds;GO:0016762~xyloglucan:xyloglucosyl transferase activity	GO:0010411~xyloglucan metabolic process;GO:0042546~cell wall biogenesis;GO:0071555~cell wall organization	GO:0005618~cell wall;GO:0005794~Golgi apparatus;GO:0048046~apoplast
Ma08_g34320	0.0487236	-4.35924	8.85103e-32	1.02318e-28	DOWN	sp|Q7XLR1|PIP26_ORYSJ	Probable aquaporin PIP2-6 (OsPIP2;6) (Plasma membrane intrinsic protein 2-6)	PIP2-6 Os04g0233400 LOC_Os04g16450 OSJNBb0093G06.10	Oryza sativa subsp. japonica (Rice)	NA	GO:0015250~water channel activity	GO:0034220~ion transmembrane transport	GO:0005887~integral component of plasma membrane
Ma07_g11870	0.0495123	-4.33607	0.0013444	0.0323259	DOWN	sp|Q9SKQ2|DIR4_ARATH	Dirigent protein 4 (AtDIR4)	DIR4 At2g21110 F26H11.13	Arabidopsis thaliana (Mouse-ear cress)	NA	NA	NA	GO:0048046~apoplast
Ma04_g32090	0.0667504	-3.90508	9.79743e-29	8.66093e-26	DOWN	sp|Q94CH6|EXL3_ARATH	GDSL esterase/lipase EXL3 (EC 3.1.1.-) (Family II extracellular lipase 3) (Family II lipase EXL3)	EXL3 At1g75900 T4O12.13	Arabidopsis thaliana (Mouse-ear cress)	NA	GO:0016298~lipase activity	GO:0016042~lipid catabolic process	GO:0005576~extracellular region
Ma06_g23680	0.0672727	-3.89384	3.85798e-09	4.69455e-07	DOWN	sp|Q9LXG3|PER56_ARATH	Peroxidase 56 (Atperox P56) (EC 1.11.1.7) (ATP33)	PER56 P56 At5g15180 F8M21_70	Arabidopsis thaliana (Mouse-ear cress)	NA	GO:0004601~peroxidase activity;GO:0020037~heme binding;GO:0046872~metal ion binding	GO:0006979~response to oxidative stress;GO:0009664~plant-type cell wall organization;GO:0042744~hydrogen peroxide catabolic process	GO:0005576~extracellular region;GO:0009505~plant-type cell wall;GO:0009506~plasmodesma
Ma08_g07230	0.0681943	-3.8742	1.92292e-08	2.00132e-06	DOWN	gi|695048187|ref|XP_009411996.1|	PREDICTED: uncharacterized protein LOC103993598	NA	Musa acuminata subsp. malaccensis	NA	NA	NA	NA
Ma06_g15290	0.0694795	-3.84727	9.65633e-32	1.07493e-28	DOWN	sp|Q9ZWA8|FLA9_ARATH	Fasciclin-like arabinogalactan protein 9	FLA9 At1g03870 F21M11.20	Arabidopsis thaliana (Mouse-ear cress)	NA	NA	NA	GO:0005886~plasma membrane;GO:0031225~anchored component of membrane;GO:0046658~anchored component of plasma membrane
Ma05_g27580	0.0699078	-3.8384	2.51353e-07	2.0363e-05	DOWN	sp|Q5N806|CYT4_ORYSJ	Cysteine proteinase inhibitor 4 (Oryzacystatin IV) (OC-IV) (Oryzacystatin-4)	Os01g0915200 LOC_Os01g68660 OsJ_04530 P0004D12.18	Oryza sativa subsp. japonica (Rice)	NA	GO:0002020~protease binding;GO:0004869~cysteine-type endopeptidase inhibitor activity	GO:0006952~defense response;GO:2000117~negative regulation of cysteine-type endopeptidase activity	GO:0005576~extracellular region
Ma10_g28680	0.0711715	-3.81256	2.94667e-49	1.47609e-45	DOWN	gi|695068679|ref|XP_009381291.1|	PREDICTED: uncharacterized protein LOC103969480	NA	Musa acuminata subsp. malaccensis	NA	NA	NA	NA
Ma01_g06690	0.0713772	-3.80839	5.3197e-44	1.77654e-40	DOWN	sp|O49290|CPPM_ARATH	Carboxyvinyl-carboxyphosphonate phosphorylmutase, chloroplastic (EC 2.7.8.23) (Carboxyphosphonoenolpyruvate phosphonomutase) (CPEP phosphonomutase)	At1g77060 F22K20.14	Arabidopsis thaliana (Mouse-ear cress)	NA	GO:0008807~carboxyvinyl-carboxyphosphonate phosphorylmutase activity	GO:0008152~metabolic process	GO:0009507~chloroplast;GO:0009570~chloroplast stroma
Ma07_g12190	0.0715349	-3.80521	9.38325e-15	2.49578e-12	DOWN	sp|Q67UC7|HAK17_ORYSJ	Probable potassium transporter 17 (OsHAK17)	HAK17 Os09g0448200 LOC_Os09g27580 OJ1596_C06.35-1 OJ1596_C06.35-2 OsJ_29574 P0047B10.17-1 P0047B10.17-2	Oryza sativa subsp. japonica (Rice)	NA	GO:0015079~potassium ion transmembrane transporter activity	NA	GO:0016020~membrane;GO:0016021~integral component of membrane
Ma09_g15510	0.0715386	-3.80513	2.41298e-49	1.47609e-45	DOWN	sp|Q6ZBZ2|GL814_ORYSJ	Germin-like protein 8-14 (Germin-like protein 1) (Germin-like protein 5) (OsGER5)	GER5 GLP1 GLP110 Os08g0460000 LOC_Os08g35760 OsJ_026469 P0493A04.40 P0690E03.8	Oryza sativa subsp. japonica (Rice)	NA	GO:0030145~manganese ion binding;GO:0045735~nutrient reservoir activity	NA	GO:0005618~cell wall;GO:0031012~extracellular matrix;GO:0048046~apoplast
Ma07_g28670	0.07399	-3.75653	5.85489e-05	0.00240075	DOWN	gi|695046924|ref|XP_009411319.1|	PREDICTED: uncharacterized protein LOC103993094	NA	Musa acuminata subsp. malaccensis	NA	NA	NA	NA
Ma04_g34780	0.0745919	-3.74484	5.95075e-05	0.00243341	DOWN	sp|Q96289|ZAT10_ARATH	Zinc finger protein ZAT10 (Salt-tolerance zinc finger)	ZAT10 STZ At1g27730 T22C5.18	Arabidopsis thaliana (Mouse-ear cress)	NA	GO:0003700~sequence-specific DNA binding transcription factor activity;GO:0043565~sequence-specific DNA binding;GO:0046872~metal ion binding	GO:0006351~transcription, DNA-templated;GO:0006979~response to oxidative stress;GO:0009409~response to cold;GO:0009414~response to water deprivation;GO:0009611~response to wounding;GO:0009644~response to high light intensity;GO:0009651~response to salt stress;GO:0009737~response to abscisic acid;GO:0010117~photoprotection;GO:0010200~response to chitin;GO:0015979~photosynthesis;GO:0035264~multicel…	GO:0005634~nucleus
Ma05_g15930	0.0769859	-3.69926	2.87684e-26	2.01084e-23	DOWN	NA	NA	NA	NA	NA	NA	NA	NA
Ma08_g07220	0.077745	-3.68511	0.00103922	0.0263363	DOWN	NA	NA	NA	NA	NA	NA	NA	NA
Ma03_g27400	0.0784625	-3.67185	7.18863e-47	3.08659e-43	DOWN	sp|Q8LER3|XTH7_ARATH	Probable xyloglucan endotransglucosylase/hydrolase protein 7 (At-XTH7) (XTH-7) (EC 2.4.1.207)	XTH7 XTR15 At4g37800 T28I19.80	Arabidopsis thaliana (Mouse-ear cress)	NA	GO:0004553~hydrolase activity, hydrolyzing O-glycosyl compounds;GO:0016762~xyloglucan:xyloglucosyl transferase activity	GO:0010411~xyloglucan metabolic process;GO:0042546~cell wall biogenesis;GO:0071555~cell wall organization	GO:0005618~cell wall;GO:0048046~apoplast
Ma10_g12490	0.080221	-3.63988	1.05216e-05	0.000547123	DOWN	gi|695064870|ref|XP_009421006.1|	PREDICTED: uncharacterized protein LOC104000642	NA	Musa acuminata subsp. malaccensis	NA	NA	NA	NA
Ma05_g24260	0.0804378	-3.63598	2.23525e-25	1.49295e-22	DOWN	sp|Q38857|XTH22_ARATH	Xyloglucan endotransglucosylase/hydrolase protein 22 (At-XTH22) (XTH-22) (EC 2.4.1.207) (Touch protein 4)	XTH22 TCH4 At5g57560 MUA2.13	Arabidopsis thaliana (Mouse-ear cress)	NA	GO:0004553~hydrolase activity, hydrolyzing O-glycosyl compounds;GO:0016762~xyloglucan:xyloglucosyl transferase activity	GO:0009408~response to heat;GO:0009409~response to cold;GO:0009612~response to mechanical stimulus;GO:0009664~plant-type cell wall organization;GO:0009733~response to auxin;GO:0009741~response to brassinosteroid;GO:0010411~xyloglucan metabolic process;GO:0042546~cell wall biogenesis	GO:0005618~cell wall;GO:0005794~Golgi apparatus;GO:0048046~apoplast
Ma09_g30090	0.0808317	-3.62894	1.22937e-16	3.84895e-14	DOWN	sp|Q9FHA4|SBT19_ARATH	Subtilisin-like protease SBT1.9 (EC 3.4.21.-) (Subtilase subfamily 1 member 9) (AtSBT1.9)	SBT1.9 At5g67090 K21H1.5	Arabidopsis thaliana (Mouse-ear cress)	NA	GO:0004252~serine-type endopeptidase activity	GO:0006508~proteolysis	GO:0005576~extracellular region
Ma02_g06740	0.0819262	-3.60953	1.32975e-05	0.000671712	DOWN	sp|Q9FMR0|PER60_ARATH	Peroxidase 60 (Atperox P60) (EC 1.11.1.7) (ATP14a)	PER60 P60 At5g22410 MWD9.21	Arabidopsis thaliana (Mouse-ear cress)	NA	GO:0004601~peroxidase activity;GO:0020037~heme binding;GO:0046872~metal ion binding	GO:0006979~response to oxidative stress;GO:0009664~plant-type cell wall organization;GO:0042744~hydrogen peroxide catabolic process	GO:0005576~extracellular region;GO:0009505~plant-type cell wall;GO:0009506~plasmodesma
Ma09_g16290	0.0823861	-3.60146	1.76451e-05	0.000872269	DOWN	sp|Q9SGH6|DOX1_ARATH	Alpha-dioxygenase 1 (Alpha DOX1) (EC 1.14.99.-) (Fatty acid dioxygenase AlphaDOX1) (Pathogen-induced oxygenase) (Plant alpha dioxygenase 1)	DOX1 DIOX1 PADOX-1 PIOX At3g01420 T13O15.6	Arabidopsis thaliana (Mouse-ear cress)	NA	GO:0004601~peroxidase activity;GO:0016702~oxidoreductase activity, acting on single donors with incorporation of molecular oxygen, incorporation of two atoms of oxygen;GO:0020037~heme binding;GO:0046872~metal ion binding	GO:0001561~fatty acid alpha-oxidation;GO:0006629~lipid metabolic process;GO:0006979~response to oxidative stress;GO:0008219~cell death;GO:0009626~plant-type hypersensitive response;GO:0009627~systemic acquired resistance;GO:0009737~response to abscisic acid;GO:0009751~response to salicylic acid;GO:0031408~oxylipin biosynthetic process;GO:0034614~cellular response to reactive oxygen species;GO:004…	GO:0012511~monolayer-surrounded lipid storage body
Ma07_g15530	0.0851133	-3.55447	2.52611e-05	0.00119004	DOWN	sp|Q9SMY7|PME44_ARATH	Probable pectinesterase/pectinesterase inhibitor 44 [Includes: Pectinesterase inhibitor 44 (Pectin methylesterase inhibitor 44); Pectinesterase 44 (PE 44) (EC 3.1.1.11) (Pectin methylesterase 44) (AtPME44)]	PME44 ARATH44 At4g33220 F4I10.150	Arabidopsis thaliana (Mouse-ear cress)	PATHWAY: Glycan metabolism; pectin degradation; 2-dehydro-3-deoxy-D-gluconate from pectin: step 1/5.	GO:0030599~pectinesterase activity;GO:0045330~aspartyl esterase activity;GO:0046910~pectinesterase inhibitor activity	GO:0042545~cell wall modification;GO:0045490~pectin catabolic process;GO:0050829~defense response to Gram-negative bacterium	GO:0005576~extracellular region;GO:0005618~cell wall;GO:0071944~cell periphery
Ma07_g05520	0.0867321	-3.52729	3.17643e-05	0.00145093	DOWN	sp|Q0J3H7|CCD32_ORYSJ	Cyclin-D3-2 (G1/S-specific cyclin-D3-2) (CycD3;2)	CYCD3-2 Os09g0111100 LOC_Os09g02360 OsJ_027234	Oryza sativa subsp. japonica (Rice)	NA	NA	GO:0007049~cell cycle;GO:0051301~cell division	NA
Ma07_g08640	0.0897855	-3.47737	1.02198e-32	1.22867e-29	DOWN	sp|Q9LHF1|LRX4_ARATH	Leucine-rich repeat extensin-like protein 4 (AtLRX4) (LRR/EXTENSIN4) (Cell wall hydroxyproline-rich glycoprotein)	LRX4 At3g24480 MXP5.6	Arabidopsis thaliana (Mouse-ear cress)	NA	GO:0005199~structural constituent of cell wall	GO:0071555~cell wall organization	GO:0005576~extracellular region;GO:0005618~cell wall;GO:0009505~plant-type cell wall;GO:0009506~plasmodesma
Ma10_g15000	0.095645	-3.38617	1.11078e-08	1.22741e-06	DOWN	gi|695065229|ref|XP_009421200.1|	PREDICTED: uncharacterized protein LOC104000795	NA	Musa acuminata subsp. malaccensis	NA	NA	NA	NA
Ma07_g11380	0.101068	-3.3066	0.000212878	0.00717295	DOWN	sp|Q8LC03|ATB13_ARATH	Homeobox-leucine zipper protein ATHB-13 (HD-ZIP protein ATHB-13) (Homeodomain transcription factor ATHB-13)	ATHB-13 At1g69780 T6C23.2	Arabidopsis thaliana (Mouse-ear cress)	NA	GO:0003700~sequence-specific DNA binding transcription factor activity;GO:0043565~sequence-specific DNA binding	GO:0006351~transcription, DNA-templated;GO:0009744~response to sucrose;GO:0009965~leaf morphogenesis;GO:0048826~cotyledon morphogenesis;GO:0080022~primary root development	GO:0005634~nucleus
Ma10_g17910	0.101927	-3.29439	1.60542e-14	4.12414e-12	DOWN	sp|Q39263|ZFP4_ARATH	Zinc finger protein 4	ZFP4 At1g66140 F15E12.19	Arabidopsis thaliana (Mouse-ear cress)	NA	GO:0003700~sequence-specific DNA binding transcription factor activity;GO:0043565~sequence-specific DNA binding;GO:0044212~transcription regulatory region DNA binding;GO:0046872~metal ion binding	GO:0006355~regulation of transcription, DNA-templated;GO:0009738~abscisic acid-activated signaling pathway;GO:0009788~negative regulation of abscisic acid-activated signaling pathway;GO:0019760~glucosinolate metabolic process	GO:0005634~nucleus
Ma07_g08040	0.101943	-3.29417	2.31377e-26	1.65578e-23	DOWN	gi|695040248|ref|XP_009407691.1|	PREDICTED: uncharacterized protein LOC103990325	NA	Musa acuminata subsp. malaccensis	NA	NA	NA	NA
Ma08_g31260	0.101953	-3.29402	3.32893e-27	2.56549e-24	DOWN	sp|P43298|TMK1_ARATH	Receptor protein kinase TMK1 (EC 2.7.11.1) (BARK1-like kinase 1) (Transmembrane kinase 1)	TMK1 BLK1 At1g66150 F15E12.4	Arabidopsis thaliana (Mouse-ear cress)	NA	GO:0004675~transmembrane receptor protein serine/threonine kinase activity;GO:0005524~ATP binding	GO:0007165~signal transduction	GO:0005576~extracellular region;GO:0005886~plasma membrane;GO:0016021~integral component of membrane
Ma06_g25820	0.102698	-3.28352	1.26037e-18	4.67674e-16	DOWN	gi|695036698|ref|XP_009405817.1|	PREDICTED: uncharacterized protein LOC103988870	NA	Musa acuminata subsp. malaccensis	NA	NA	NA	NA
Ma02_g08470	0.105287	-3.24759	0.000266475	0.00861202	DOWN	gi|695003648|ref|XP_009386510.1|	PREDICTED: extensin-3-like, partial	NA	Musa acuminata subsp. malaccensis	NA	NA	NA	NA
Ma02_g20270	0.10957	-3.19007	8.86352e-21	4.16253e-18	DOWN	sp|Q8VZQ2|MYB61_ARATH	Transcription factor MYB61 (Myb-related protein 61) (AtMYB61)	MYB61 At1g09540 F14J9.20	Arabidopsis thaliana (Mouse-ear cress)	NA	GO:0000981~sequence-specific DNA binding RNA polymerase II transcription factor activity;GO:0001135~RNA polymerase II transcription factor recruiting transcription factor activity;GO:0003700~sequence-specific DNA binding transcription factor activity;GO:0043565~sequence-specific DNA binding;GO:0044212~transcription regulatory region DNA binding	GO:0006351~transcription, DNA-templated;GO:0006357~regulation of transcription from RNA polymerase II promoter;GO:0009733~response to auxin;GO:0010087~phloem or xylem histogenesis;GO:0010089~xylem development;GO:0010119~regulation of stomatal movement;GO:0010214~seed coat development;GO:0030154~cell differentiation;GO:0048364~root development	GO:0005634~nucleus
Ma11_g09990	0.11278	-3.14842	2.4497e-09	3.10667e-07	DOWN	NA	NA	NA	NA	NA	NA	NA	NA
Ma08_g00910	0.113278	-3.14206	8.13999e-24	4.89311e-21	DOWN	sp|Q9LIS3|GAE6_ARATH	UDP-glucuronate 4-epimerase 6 (EC 5.1.3.6) (UDP-glucuronic acid epimerase 6) (AtUGlcAE2)	GAE6 UGlcAE2 At3g23820 F14O13.1	Arabidopsis thaliana (Mouse-ear cress)	NA	GO:0050378~UDP-glucuronate 4-epimerase activity	GO:0033481~galacturonate biosynthetic process;GO:0050829~defense response to Gram-negative bacterium;GO:0050832~defense response to fungus	GO:0005768~endosome;GO:0005794~Golgi apparatus;GO:0005802~trans-Golgi network;GO:0016021~integral component of membrane;GO:0032580~Golgi cisterna membrane
Ma09_g13070	0.114112	-3.13148	7.14651e-07	5.22617e-05	DOWN	sp|Q9M0B6|GAE1_ARATH	UDP-glucuronate 4-epimerase 1 (EC 5.1.3.6) (UDP-glucuronic acid epimerase 1) (AtUGlcAE3)	GAE1 UGlcAE3 At4g30440 F17I23.220	Arabidopsis thaliana (Mouse-ear cress)	NA	GO:0050378~UDP-glucuronate 4-epimerase activity	GO:0033481~galacturonate biosynthetic process;GO:0050829~defense response to Gram-negative bacterium;GO:0050832~defense response to fungus	GO:0005768~endosome;GO:0005794~Golgi apparatus;GO:0005802~trans-Golgi network;GO:0016021~integral component of membrane;GO:0032580~Golgi cisterna membrane
Ma03_g30350	0.115789	-3.11043	8.06974e-08	7.39464e-06	DOWN	gi|695015543|ref|XP_009394648.1|	PREDICTED: uncharacterized protein LOC103980088	NA	Musa acuminata subsp. malaccensis	NA	NA	NA	NA
Ma03_g20720	0.118473	-3.07736	6.30603e-05	0.00254242	DOWN	sp|P31414|AVP1_ARATH	Pyrophosphate-energized vacuolar membrane proton pump 1 (EC 3.6.1.1) (Pyrophosphate-energized inorganic pyrophosphatase 1) (H(+)-PPase 1) (Vacuolar proton pyrophosphatase 1) (Vacuolar proton pyrophosphatase 3)	AVP1 AVP AVP-3 AVP3 At1g15690 F7H2.3	Arabidopsis thaliana (Mouse-ear cress)	NA	GO:0004427~inorganic diphosphatase activity;GO:0009678~hydrogen-translocating pyrophosphatase activity;GO:0046872~metal ion binding	GO:0009414~response to water deprivation;GO:0009651~response to salt stress;GO:0009926~auxin polar transport;GO:0010248~establishment or maintenance of transmembrane electrochemical gradient;GO:0048366~leaf development	GO:0000325~plant-type vacuole;GO:0005739~mitochondrion;GO:0005773~vacuole;GO:0005774~vacuolar membrane;GO:0005794~Golgi apparatus;GO:0005886~plasma membrane;GO:0009507~chloroplast;GO:0009705~plant-type vacuole membrane;GO:0009941~chloroplast envelope;GO:0010008~endosome membrane;GO:0016020~membrane;GO:0016021~integral component of membrane
Ma03_g17160	0.1191	-3.06976	6.95881e-06	0.000379023	DOWN	sp|Q3EBF7|SLD2_ARATH	Delta(8)-fatty-acid desaturase 2 (EC 1.14.19.29) (Delta(8)-sphingolipid desaturase 2) (Sphingoid long-chain base desaturase 2) (Sphingoid LCB desaturase 2) (Sphingolipid 8-(E/Z)-desaturase 2)	SLD2 At2g46210 T3F17.14	Arabidopsis thaliana (Mouse-ear cress)	NA	GO:0046872~metal ion binding;GO:0052631~sphingolipid delta-8 desaturase activity	GO:0030148~sphingolipid biosynthetic process;GO:0070417~cellular response to cold	GO:0005783~endoplasmic reticulum;GO:0005789~endoplasmic reticulum membrane;GO:0016021~integral component of membrane
Ma06_g12120	0.119364	-3.06656	1.79202e-07	1.51295e-05	DOWN	sp|Q8S7W9|HOX21_ORYSJ	Homeobox-leucine zipper protein HOX21 (HD-ZIP protein HOX21) (Homeodomain transcription factor HOX21) (OsHox21)	HOX21 Os03g0170600 LOC_Os03g07450 OSJNBa0091P11.3	Oryza sativa subsp. japonica (Rice)	NA	GO:0003700~sequence-specific DNA binding transcription factor activity;GO:0043565~sequence-specific DNA binding	GO:0006351~transcription, DNA-templated	GO:0005634~nucleus
Ma04_g38760	0.119569	-3.06409	9.17856e-10	1.23709e-07	DOWN	sp|Q6L538|CSLC7_ORYSJ	Probable xyloglucan glycosyltransferase 7 (EC 2.4.1.-) (Cellulose synthase-like protein C7) (OsCslC7)	CSLC7 Os05g0510800 LOC_Os05g43530 OJ1005_B11.7	Oryza sativa subsp. japonica (Rice)	NA	GO:0016757~transferase activity, transferring glycosyl groups	GO:0071555~cell wall organization	GO:0000139~Golgi membrane;GO:0016021~integral component of membrane
Ma01_g15470	0.121658	-3.03909	4.37057e-07	3.37691e-05	DOWN	sp|Q39034|PER59_ARATH	Peroxidase 59 (Atperox P59) (EC 1.11.1.7) (ATPN) (Peroxidase N)	PER59 P59 At5g19890 F28I16.40	Arabidopsis thaliana (Mouse-ear cress)	NA	GO:0004601~peroxidase activity;GO:0020037~heme binding;GO:0046872~metal ion binding	GO:0006979~response to oxidative stress;GO:0042744~hydrogen peroxide catabolic process	GO:0005576~extracellular region;GO:0005634~nucleus;GO:0005737~cytoplasm
Ma03_g25780	0.121704	-3.03855	1.63467e-09	2.14549e-07	DOWN	sp|Q8LPH6|MYB86_ARATH	Transcription factor MYB86 (Myb homolog 4) (AtMyb4) (Myb-related protein 86) (AtMYB86)	MYB86 MYB4 At5g26660 F21E10.4	Arabidopsis thaliana (Mouse-ear cress)	NA	GO:0000981~sequence-specific DNA binding RNA polymerase II transcription factor activity;GO:0001135~RNA polymerase II transcription factor recruiting transcription factor activity;GO:0043565~sequence-specific DNA binding;GO:0044212~transcription regulatory region DNA binding	GO:0006351~transcription, DNA-templated;GO:0006357~regulation of transcription from RNA polymerase II promoter;GO:0030154~cell differentiation	GO:0005634~nucleus
Ma11_g19040	0.125031	-2.99964	7.31533e-08	6.80711e-06	DOWN	NA	NA	NA	NA	NA	NA	NA	NA
Ma06_g19900	0.127199	-2.97484	4.17159e-05	0.00183844	DOWN	sp|Q2R8Z5|ADH1_ORYSJ	Alcohol dehydrogenase 1 (EC 1.1.1.1)	ADH1 DUPR11.3 Os11g0210300 LOC_Os11g10480 OsJ_032001	Oryza sativa subsp. japonica (Rice)	NA	GO:0004022~alcohol dehydrogenase (NAD) activity;GO:0008270~zinc ion binding	NA	GO:0005737~cytoplasm
Ma11_g12260	0.130479	-2.93811	0.000617665	0.0173663	DOWN	NA	NA	NA	NA	NA	NA	NA	NA
Ma08_g30280	0.130779	-2.9348	6.43232e-06	0.000354084	DOWN	gi|695055011|ref|XP_009415658.1|	PREDICTED: altered inheritance of mitochondria protein 21-like	NA	Musa acuminata subsp. malaccensis	NA	NA	NA	NA
Ma03_g07790	0.1327	-2.91376	3.76914e-08	3.72649e-06	DOWN	sp|Q9C9A3|HIP20_ARATH	Heavy metal-associated isoprenylated plant protein 20 (AtHIP20) (AtHIPP20)	HIPP20 At1g71050 F23N20.4	Arabidopsis thaliana (Mouse-ear cress)	NA	GO:0046914~transition metal ion binding	GO:0030001~metal ion transport;GO:0046916~cellular transition metal ion homeostasis;GO:0055073~cadmium ion homeostasis;GO:0071585~detoxification of cadmium ion	GO:0005737~cytoplasm;GO:0016020~membrane
Ma04_g03780	0.134471	-2.89463	1.46895e-05	0.000738305	DOWN	sp|P82280|RAV2_ARATH	AP2/ERF and B3 domain-containing transcription repressor RAV2 (Ethylene-responsive transcription factor RAV2) (Protein RELATED TO ABI3/VP1 2) (Protein RELATED TO APETALA2 8) (Protein TEMPRANILLO 2)	RAV2 RAP2-8 TEM2 At1g68840 F14K14.5 T6L1.3	Arabidopsis thaliana (Mouse-ear cress)	NA	GO:0003700~sequence-specific DNA binding transcription factor activity;GO:0043565~sequence-specific DNA binding	GO:0006351~transcription, DNA-templated;GO:0009873~ethylene-activated signaling pathway;GO:0045892~negative regulation of transcription, DNA-templated	GO:0005634~nucleus
Ma06_g17960	0.135648	-2.88206	0.000635728	0.017717	DOWN	sp|P50160|TS2_MAIZE	Sex determination protein tasselseed-2	TS2	Zea mays (Maize)	NA	GO:0016491~oxidoreductase activity	GO:0007275~multicellular organismal development	NA
Ma06_g25430	0.144668	-2.78918	0.000452381	0.0132781	DOWN	sp|Q96282|CLCC_ARATH	Chloride channel protein CLC-c (AtCLC-c) (CBS domain-containing protein CBSCLC4)	CLC-C CBSCLC4 At5g49890 K9P8.3	Arabidopsis thaliana (Mouse-ear cress)	NA	GO:0005247~voltage-gated chloride channel activity	GO:0034765~regulation of ion transmembrane transport;GO:1902476~chloride transmembrane transport	GO:0005774~vacuolar membrane;GO:0009705~plant-type vacuole membrane;GO:0034707~chloride channel complex
Ma01_g03880	0.148743	-2.74911	6.97898e-12	1.24857e-09	DOWN	sp|Q9C5J4|Y3210_ARATH	BTB/POZ domain-containing protein At3g22104	At3g22104 MZN24.32	Arabidopsis thaliana (Mouse-ear cress)	PATHWAY: Protein modification; protein ubiquitination.	NA	GO:0016567~protein ubiquitination	NA
Ma03_g24540	0.151745	-2.72028	1.02068e-20	4.70915e-18	DOWN	sp|Q9LYP4|BAG3_ARATH	BAG family molecular chaperone regulator 3 (Bcl-2-associated athanogene 3)	BAG3 At5g07220 T28J14_160	Arabidopsis thaliana (Mouse-ear cress)	NA	GO:0051087~chaperone binding	NA	NA
Ma07_g16250	0.153586	-2.70288	4.68584e-08	4.55785e-06	DOWN	sp|Q5SMM8|PHT1_ORYSJ	Putrescine hydroxycinnamoyltransferase 1 (OsPHT1) (EC 2.3.1.-) (BAHD-like hydroxycinnamoyl transferase HCT3) (Hydroxycinnamoyltransferase 3) (OsHCT3)	PHT1 HCT3 Os06g0184900 LOC_Os06g08580 P0554A06.23	Oryza sativa subsp. japonica (Rice)	NA	GO:0050734~hydroxycinnamoyltransferase activity	NA	NA
Ma03_g20700	0.154728	-2.6922	9.94245e-10	1.32814e-07	DOWN	sp|P31414|AVP1_ARATH	Pyrophosphate-energized vacuolar membrane proton pump 1 (EC 3.6.1.1) (Pyrophosphate-energized inorganic pyrophosphatase 1) (H(+)-PPase 1) (Vacuolar proton pyrophosphatase 1) (Vacuolar proton pyrophosphatase 3)	AVP1 AVP AVP-3 AVP3 At1g15690 F7H2.3	Arabidopsis thaliana (Mouse-ear cress)	NA	GO:0004427~inorganic diphosphatase activity;GO:0009678~hydrogen-translocating pyrophosphatase activity;GO:0046872~metal ion binding	GO:0009414~response to water deprivation;GO:0009651~response to salt stress;GO:0009926~auxin polar transport;GO:0010248~establishment or maintenance of transmembrane electrochemical gradient;GO:0048366~leaf development	GO:0000325~plant-type vacuole;GO:0005739~mitochondrion;GO:0005773~vacuole;GO:0005774~vacuolar membrane;GO:0005794~Golgi apparatus;GO:0005886~plasma membrane;GO:0009507~chloroplast;GO:0009705~plant-type vacuole membrane;GO:0009941~chloroplast envelope;GO:0010008~endosome membrane;GO:0016020~membrane;GO:0016021~integral component of membrane
Ma03_g00410	0.155629	-2.68381	0.00105216	0.026597	DOWN	gi|695009125|ref|XP_009391180.1|	PREDICTED: uncharacterized protein LOC103977412	NA	Musa acuminata subsp. malaccensis	NA	NA	NA	NA
Ma07_g12500	0.157481	-2.66675	1.6893e-06	0.00011258	DOWN	sp|Q9ZPE7|EXO_ARATH	Protein EXORDIUM	EXO At4g08950 T3H13.3	Arabidopsis thaliana (Mouse-ear cress)	NA	NA	GO:0009741~response to brassinosteroid	GO:0005615~extracellular space;GO:0005618~cell wall;GO:0005794~Golgi apparatus;GO:0009505~plant-type cell wall;GO:0048046~apoplast
Ma04_g19550	0.158305	-2.65922	9.42963e-12	1.66716e-09	DOWN	NA	NA	NA	NA	NA	NA	NA	NA
Ma08_g19390	0.159745	-2.64616	2.87919e-12	5.58303e-10	DOWN	sp|Q9C8L2|FAP3_ARATH	Fatty-acid-binding protein 3, chloroplastic (AtFAP3) (Chalcone-flavanone isomerase family protein 3)	FAP3 At1g53520 F22G10.11 T3F20.16	Arabidopsis thaliana (Mouse-ear cress)	NA	GO:0005504~fatty acid binding;GO:0016872~intramolecular lyase activity	GO:0006631~fatty acid metabolic process	GO:0009507~chloroplast;GO:0009570~chloroplast stroma
Ma10_g15240	0.160524	-2.63914	1.50768e-27	1.1925e-24	DOWN	sp|Q9ZWA8|FLA9_ARATH	Fasciclin-like arabinogalactan protein 9	FLA9 At1g03870 F21M11.20	Arabidopsis thaliana (Mouse-ear cress)	NA	NA	NA	GO:0005886~plasma membrane;GO:0031225~anchored component of membrane;GO:0046658~anchored component of plasma membrane
Ma09_g05330	0.16115	-2.63352	1.05599e-12	2.18889e-10	DOWN	sp|O04609|WRK22_ARATH	WRKY transcription factor 22 (WRKY DNA-binding protein 22)	WRKY22 At4g01250 A_IG002N01.6 F2N1.6	Arabidopsis thaliana (Mouse-ear cress)	NA	GO:0003700~sequence-specific DNA binding transcription factor activity;GO:0043565~sequence-specific DNA binding	GO:0006351~transcription, DNA-templated;GO:0006952~defense response;GO:0010150~leaf senescence;GO:0010200~response to chitin	GO:0005634~nucleus
Ma05_g01470	0.165715	-2.59323	0.000116443	0.00430786	DOWN	sp|Q9LHA1|C8D11_ARATH	Cytochrome P450 81D11 (EC 1.14.-.-)	CYP81D11 At3g28740 T19N8.3	Arabidopsis thaliana (Mouse-ear cress)	NA	GO:0005506~iron ion binding;GO:0016709~oxidoreductase activity, acting on paired donors, with incorporation or reduction of molecular oxygen, NAD(P)H as one donor, and incorporation of one atom of oxygen;GO:0020037~heme binding	GO:0002213~defense response to insect;GO:0042343~indole glucosinolate metabolic process;GO:0044550~secondary metabolite biosynthetic process;GO:0098542~defense response to other organism	GO:0016020~membrane;GO:0016021~integral component of membrane
Ma08_g25890	0.166771	-2.58406	1.19192e-14	3.14248e-12	DOWN	sp|Q9LZW3|PUB16_ARATH	U-box domain-containing protein 16 (EC 2.3.2.27) (Plant U-box protein 16) (RING-type E3 ubiquitin transferase PUB16)	PUB16 At5g01830 T20L15_100	Arabidopsis thaliana (Mouse-ear cress)	PATHWAY: Protein modification; protein ubiquitination.	GO:0004842~ubiquitin-protein transferase activity	GO:0010200~response to chitin	GO:0005634~nucleus;GO:0005737~cytoplasm
Ma11_g02190	0.170909	-2.5487	3.25549e-23	1.91857e-20	DOWN	NA	NA	NA	NA	NA	NA	NA	NA
Ma08_g20040	0.178759	-2.48391	5.43072e-05	0.00225818	DOWN	sp|Q94CD8|E134_ARATH	Glucan endo-1,3-beta-glucosidase 4 (EC 3.2.1.39) ((1->3)-beta-glucan endohydrolase 4) ((1->3)-beta-glucanase 4) (Beta-1,3-endoglucanase 4) (Beta-1,3-glucanase 4)	At3g13560 MRP15.22	Arabidopsis thaliana (Mouse-ear cress)	NA	GO:0004553~hydrolase activity, hydrolyzing O-glycosyl compounds;GO:0030247~polysaccharide binding;GO:0042973~glucan endo-1,3-beta-D-glucosidase activity	GO:0005975~carbohydrate metabolic process;GO:0006952~defense response	GO:0005886~plasma membrane;GO:0031225~anchored component of membrane;GO:0046658~anchored component of plasma membrane
Ma06_g25940	0.179104	-2.48113	0.000205969	0.00699502	DOWN	sp|Q9SQR4|ADRC3_ARATH	NADPH-dependent aldehyde reductase-like protein, chloroplastic (EC 1.1.1.-)	At3g03980 T11I18.9	Arabidopsis thaliana (Mouse-ear cress)	NA	GO:0016491~oxidoreductase activity	NA	GO:0009507~chloroplast
Ma07_g06000	0.179253	-2.47993	4.06895e-22	2.18386e-19	DOWN	sp|Q9LWV3|DRE1C_ORYSJ	Dehydration-responsive element-binding protein 1C (Protein DREB1C) (Protein C-repeat-binding factor 1)	DREB1C CBF1 ERF26 Os06g0127100 LOC_Os06g03670 OsJ_019159 OSJNBa0038F22.13 P0425F02.47	Oryza sativa subsp. japonica (Rice)	NA	GO:0003677~DNA binding;GO:0003700~sequence-specific DNA binding transcription factor activity	GO:0006351~transcription, DNA-templated	GO:0005634~nucleus
Ma08_g23000	0.180385	-2.47085	0.000847595	0.0224057	DOWN	gi|695081591|ref|XP_009388324.1|	PREDICTED: uncharacterized protein LOC103975139	NA	Musa acuminata subsp. malaccensis	NA	NA	NA	NA
Ma04_g31610	0.182439	-2.45451	0.0023592	0.0496555	DOWN	sp|Q9SVU0|YUC8_ARATH	Probable indole-3-pyruvate monooxygenase YUCCA8 (EC 1.14.13.168) (Flavin-containing monooxygenase YUCCA8)	YUC8 BAS3 YUCCA8 At4g28720 F16A16.170	Arabidopsis thaliana (Mouse-ear cress)	PATHWAY: Plant hormone metabolism; auxin biosynthesis.	GO:0004499~N,N-dimethylaniline monooxygenase activity;GO:0050660~flavin adenine dinucleotide binding;GO:0050661~NADP binding	GO:0009735~response to cytokinin;GO:0009742~brassinosteroid mediated signaling pathway;GO:0009851~auxin biosynthetic process;GO:0010600~regulation of auxin biosynthetic process	NA
Ma03_g06990	0.190587	-2.39147	3.39951e-05	0.00154111	DOWN	sp|Q8L817|ATCA7_ARATH	Alpha carbonic anhydrase 7 (AtaCA7) (AtalphaCA7) (EC 4.2.1.1) (Alpha carbonate dehydratase 7)	ACA7 At1g08080 T6D22.16	Arabidopsis thaliana (Mouse-ear cress)	NA	GO:0004089~carbonate dehydratase activity;GO:0008270~zinc ion binding	GO:0006730~one-carbon metabolic process	GO:0009570~chloroplast stroma
Ma09_g05830	0.191195	-2.38689	6.41961e-14	1.49572e-11	DOWN	gi|695056488|ref|XP_009416467.1|	PREDICTED: uncharacterized protein LOC103997060	NA	Musa acuminata subsp. malaccensis	NA	NA	NA	NA
Ma04_g06400	0.192446	-2.37747	9.04833e-05	0.00346001	DOWN	sp|Q94JG1|NRT23_ORYSJ	High-affinity nitrate transporter 2.3 (OsNRT2.3)	NRT2.3 Os01g0704100 LOC_Os01g50820 OsJ_03170 P0421H07.34-1 P0421H07.34-2 P0684B02.9-1 P0684B02.9-2	Oryza sativa subsp. japonica (Rice)	NA	GO:0015112~nitrate transmembrane transporter activity	GO:0015706~nitrate transport;GO:0042128~nitrate assimilation;GO:0071249~cellular response to nitrate	GO:0005886~plasma membrane;GO:0009705~plant-type vacuole membrane;GO:0016021~integral component of membrane
Ma04_g31460	0.196218	-2.34947	1.03408e-20	4.70915e-18	DOWN	sp|Q7XTY9|CCS_ORYSJ	Copper chaperone for superoxide dismutase, chloroplastic (Superoxide dismutase copper chaperone)	CCS Os04g0573200 LOC_Os04g48410 OsJ_15850 OSJNBa0019K04.8	Oryza sativa subsp. japonica (Rice)	NA	GO:0008270~zinc ion binding;GO:0016532~superoxide dismutase copper chaperone activity	GO:0006801~superoxide metabolic process;GO:0030001~metal ion transport	GO:0005737~cytoplasm;GO:0009507~chloroplast
Ma05_g27640	0.196495	-2.34743	0.00105186	0.026597	DOWN	sp|Q9SYK4|IP5PD_ARATH	Type I inositol polyphosphate 5-phosphatase 13 (At5PTase13) (EC 3.1.3.56)	IP5P13 5PTASE13 IPP6 At1g05630 F3F20.8	Arabidopsis thaliana (Mouse-ear cress)	NA	GO:0004445~inositol-polyphosphate 5-phosphatase activity;GO:0046872~metal ion binding;GO:0052658~inositol-1,4,5-trisphosphate 5-phosphatase activity;GO:0052659~inositol-1,3,4,5-tetrakisphosphate 5-phosphatase activity	GO:0007584~response to nutrient;GO:0009611~response to wounding;GO:0009630~gravitropism;GO:0009637~response to blue light;GO:0009737~response to abscisic acid;GO:0009743~response to carbohydrate;GO:0009846~pollen germination;GO:0010087~phloem or xylem histogenesis;GO:0010182~sugar mediated signaling pathway;GO:0010252~auxin homeostasis;GO:0046855~inositol phosphate dephosphorylation;GO:0046856~ph…	GO:0005634~nucleus
Ma07_g06460	0.198917	-2.32976	0.000178419	0.0061995	DOWN	sp|Q6NKW9|E138_ARATH	Glucan endo-1,3-beta-glucosidase 8 (EC 3.2.1.39) ((1->3)-beta-glucan endohydrolase 8) ((1->3)-beta-glucanase 8) (Beta-1,3-endoglucanase 8) (Beta-1,3-glucanase 8)	At1g64760 F13O11.7	Arabidopsis thaliana (Mouse-ear cress)	NA	GO:0004553~hydrolase activity, hydrolyzing O-glycosyl compounds;GO:0030247~polysaccharide binding;GO:0042973~glucan endo-1,3-beta-D-glucosidase activity	GO:0005975~carbohydrate metabolic process;GO:0006952~defense response;GO:0009664~plant-type cell wall organization	GO:0005618~cell wall;GO:0005886~plasma membrane;GO:0009506~plasmodesma;GO:0031225~anchored component of membrane;GO:0046658~anchored component of plasma membrane;GO:0048046~apoplast
Ma06_g12190	0.199934	-2.3224	2.5049e-11	4.30212e-09	DOWN	sp|Q9C554|EXPA1_ARATH	Expansin-A1 (AtEXPA1) (Alpha-expansin-1) (At-EXP1) (AtEx1) (Ath-ExpAlpha-1.2)	EXPA1 EXP1 At1g69530 F10D13_18	Arabidopsis thaliana (Mouse-ear cress)	NA	NA	GO:0009664~plant-type cell wall organization	GO:0005576~extracellular region;GO:0005618~cell wall;GO:0016020~membrane
Ma04_g36860	0.201975	-2.30775	1.71471e-06	0.000114021	DOWN	sp|O49741|GATA2_ARATH	GATA transcription factor 2 (AtGATA-2)	GATA2 At2g45050 T14P1.14	Arabidopsis thaliana (Mouse-ear cress)	NA	GO:0000977~RNA polymerase II regulatory region sequence-specific DNA binding;GO:0001085~RNA polymerase II transcription factor binding;GO:0001228~RNA polymerase II transcription regulatory region sequence-specific DNA binding transcription factor activity involved in positive regulation of transcription;GO:0003682~chromatin binding;GO:0003700~sequence-specific DNA binding transcription factor act…	GO:0009416~response to light stimulus;GO:0030154~cell differentiation	GO:0005634~nucleus;GO:0005667~transcription factor complex
Ma09_g01620	0.202793	-2.30192	2.0902e-17	6.98033e-15	DOWN	gi|695056839|ref|XP_009416659.1|	PREDICTED: protein RALF-like 33	NA	Musa acuminata subsp. malaccensis	NA	NA	NA	NA
Ma11_g22880	0.204186	-2.29204	1.70655e-16	5.23387e-14	DOWN	NA	NA	NA	NA	NA	NA	NA	NA
Ma03_g05070	0.205007	-2.28626	1.30143e-20	5.8382e-18	DOWN	sp|Q38910|XTH23_ARATH	Probable xyloglucan endotransglucosylase/hydrolase protein 23 (At-XTH23) (XTH-23) (EC 2.4.1.207)	XTH23 XTR6 At4g25810 F14M19.90	Arabidopsis thaliana (Mouse-ear cress)	NA	GO:0004553~hydrolase activity, hydrolyzing O-glycosyl compounds;GO:0016762~xyloglucan:xyloglucosyl transferase activity	GO:0010411~xyloglucan metabolic process;GO:0042546~cell wall biogenesis;GO:0071555~cell wall organization	GO:0005618~cell wall;GO:0005794~Golgi apparatus;GO:0048046~apoplast
Ma04_g39710	0.208078	-2.2648	1.44264e-15	4.12953e-13	DOWN	gi|695020322|ref|XP_009397206.1|	PREDICTED: uncharacterized protein LOC103982115	NA	Musa acuminata subsp. malaccensis	NA	NA	NA	NA
Ma07_g15310	0.209325	-2.25618	2.65639e-15	7.39263e-13	DOWN	sp|Q5W7C6|KN5A_ORYSJ	Kinesin-like protein KIN-5A	KIN5A Os05g0117798 LOC_Os05g02670 OsJ_16908 P0496H07.17	Oryza sativa subsp. japonica (Rice)	NA	GO:0005524~ATP binding;GO:0008017~microtubule binding;GO:0008574~ATP-dependent microtubule motor activity, plus-end-directed	GO:0007018~microtubule-based movement	GO:0005737~cytoplasm;GO:0005819~spindle;GO:0005871~kinesin complex;GO:0005874~microtubule
Ma10_g24570	0.209852	-2.25256	4.17937e-07	3.23751e-05	DOWN	sp|Q9ZPE7|EXO_ARATH	Protein EXORDIUM	EXO At4g08950 T3H13.3	Arabidopsis thaliana (Mouse-ear cress)	NA	NA	GO:0009741~response to brassinosteroid	GO:0005615~extracellular space;GO:0005618~cell wall;GO:0005794~Golgi apparatus;GO:0009505~plant-type cell wall;GO:0048046~apoplast
Ma08_g15790	0.211394	-2.24199	0.000111233	0.0041479	DOWN	gi|695050583|ref|XP_009413284.1|	PREDICTED: uncharacterized protein LOC103994617	NA	Musa acuminata subsp. malaccensis	NA	NA	NA	NA
Ma09_g01900	0.213991	-2.22438	1.96508e-06	0.000128677	DOWN	sp|Q6ZI50|NAR21_ORYSJ	High-affinity nitrate transporter-activating protein 2.1 (OsNAR2.1)	NAR2.1 Os02g0595900 LOC_Os02g38230 OJ1126_D09.33 OsJ_07366	Oryza sativa subsp. japonica (Rice)	NA	GO:0015112~nitrate transmembrane transporter activity	GO:0010167~response to nitrate;GO:0015706~nitrate transport;GO:0042128~nitrate assimilation	GO:0005886~plasma membrane;GO:0016021~integral component of membrane
Ma03_g22260	0.219631	-2.18685	1.83839e-09	2.37145e-07	DOWN	sp|Q9C9R6|PUM7_ARATH	Putative pumilio homolog 7, chloroplastic (APUM-7) (AtPUM7)	APUM7 At1g78160 T11I11.10	Arabidopsis thaliana (Mouse-ear cress)	NA	GO:0003723~RNA binding	GO:0006417~regulation of translation	GO:0005737~cytoplasm;GO:0009507~chloroplast
Ma03_g21930	0.220913	-2.17845	1.58507e-05	0.000788757	DOWN	gi|695013582|ref|XP_009393578.1|	PREDICTED: uncharacterized protein LOC103979236	NA	Musa acuminata subsp. malaccensis	NA	NA	NA	NA
Ma08_g14590	0.223765	-2.15994	9.64236e-20	3.97001e-17	DOWN	sp|Q8S8N6|PLA2A_ARATH	Phospholipase A2-alpha (EC 3.1.1.4) (Secretory phospholipase A2-alpha) (AtsPLA2-alpha)	PLA2-ALPHA At2g06925 T4E14.19	Arabidopsis thaliana (Mouse-ear cress)	NA	GO:0004623~phospholipase A2 activity;GO:0005509~calcium ion binding	GO:0006644~phospholipid metabolic process;GO:0016042~lipid catabolic process;GO:0050482~arachidonic acid secretion	GO:0005576~extracellular region;GO:0005634~nucleus;GO:0005773~vacuole;GO:0005794~Golgi apparatus;GO:0031410~cytoplasmic vesicle
Ma05_g07940	0.224559	-2.15484	5.47889e-11	8.94964e-09	DOWN	sp|Q4GZK2|ORR9_ORYSI	Two-component response regulator ORR9 (Type A response regulator 9) (OsRR9)	RR9 OsI_35072	Oryza sativa subsp. indica (Rice)	NA	NA	GO:0000160~phosphorelay signal transduction system;GO:0006351~transcription, DNA-templated;GO:0006355~regulation of transcription, DNA-templated;GO:0009735~response to cytokinin;GO:0009736~cytokinin-activated signaling pathway	GO:0005622~intracellular
Ma04_g14140	0.225011	-2.15193	0.000156558	0.00551643	DOWN	sp|Q9FN11|LBD37_ARATH	LOB domain-containing protein 37 (ASYMMETRIC LEAVES 2-like protein 39) (AS2-like protein 39)	LBD37 ASL39 At5g67420 K8K14.16	Arabidopsis thaliana (Mouse-ear cress)	NA	NA	GO:0006807~nitrogen compound metabolic process;GO:0060776~simple leaf morphogenesis	NA
Ma10_g22500	0.225783	-2.14699	0.00126246	0.0307243	DOWN	sp|Q9SJ56|BLH1_ARATH	BEL1-like homeodomain protein 1 (BEL1-like protein 1) (Protein EMBRYO SAC DEVELOPMENT ARREST 29)	BLH1 EDA29 At2g35940 F11F19.15	Arabidopsis thaliana (Mouse-ear cress)	NA	GO:0003677~DNA binding;GO:0003700~sequence-specific DNA binding transcription factor activity;GO:0042803~protein homodimerization activity;GO:0046982~protein heterodimerization activity	GO:0006351~transcription, DNA-templated;GO:0009610~response to symbiotic fungus;GO:0009737~response to abscisic acid;GO:0010197~polar nucleus fusion;GO:0010201~response to continuous far red light stimulus by the high-irradiance response system	GO:0005634~nucleus;GO:0005737~cytoplasm
Ma03_g29290	0.225837	-2.14665	4.93293e-07	3.79192e-05	DOWN	sp|Q9SB75|CSLC5_ARATH	Probable xyloglucan glycosyltransferase 5 (EC 2.4.1.-) (Cellulose synthase-like protein C5) (AtCslC5)	CSLC5 At4g31590 F28M20.220	Arabidopsis thaliana (Mouse-ear cress)	NA	GO:0016757~transferase activity, transferring glycosyl groups	GO:0071555~cell wall organization	GO:0000139~Golgi membrane;GO:0005634~nucleus;GO:0016021~integral component of membrane
Ma09_g05660	0.226317	-2.14358	1.35656e-18	4.97228e-16	DOWN	NA	NA	NA	NA	NA	NA	NA	NA
Ma02_g04820	0.226708	-2.14109	4.21466e-06	0.000248872	DOWN	gi|695002894|ref|XP_009382599.1|	PREDICTED: uncharacterized protein LOC103970519	NA	Musa acuminata subsp. malaccensis	NA	NA	NA	NA
Ma03_g05990	0.228534	-2.12952	2.72928e-06	0.000170543	DOWN	sp|Q27GI3|NAT6_ARATH	Nucleobase-ascorbate transporter 6 (AtNAT6)	NAT6 At5g62890 MQB2.190 MQB2.21	Arabidopsis thaliana (Mouse-ear cress)	NA	GO:0022857~transmembrane transporter activity	NA	GO:0005618~cell wall;GO:0005773~vacuole;GO:0005783~endoplasmic reticulum;GO:0009506~plasmodesma;GO:0016021~integral component of membrane
Ma01_g00350	0.228754	-2.12813	0.000433873	0.0128782	DOWN	sp|Q6YWQ4|HAK25_ORYSJ	Potassium transporter 25 (OsHAK25)	HAK25 Os02g0730300 LOC_Os02g49760 OSJNBa0072H09.37 P0617A09.16	Oryza sativa subsp. japonica (Rice)	NA	GO:0015079~potassium ion transmembrane transporter activity	NA	GO:0005886~plasma membrane;GO:0016021~integral component of membrane
Ma10_g15630	0.229024	-2.12643	0.00167078	0.0384215	DOWN	sp|Q9ZNV5|CEN_ARATH	Protein CENTRORADIALIS-like	CEN ATC At2g27550 F10A12.22 F15K20.35	Arabidopsis thaliana (Mouse-ear cress)	NA	NA	GO:0009910~negative regulation of flower development;GO:0010228~vegetative to reproductive phase transition of meristem	GO:0005634~nucleus;GO:0005737~cytoplasm
Ma07_g12130	0.229713	-2.1221	1.61987e-08	1.73882e-06	DOWN	sp|O64864|YLS3_ARATH	Protein YLS3 (Protein YELLOW-LEAF-SPECIFIC GENE 3) (Xylogen-like protein 9) (AtXYLP9)	YLS3 XYLP9 At2g44290	Arabidopsis thaliana (Mouse-ear cress)	NA	GO:0008289~lipid binding	GO:0006869~lipid transport	GO:0005886~plasma membrane;GO:0031225~anchored component of membrane
Ma05_g10080	0.22998	-2.12042	3.57529e-06	0.000216651	DOWN	sp|C0LGE4|Y1124_ARATH	Probable LRR receptor-like serine/threonine-protein kinase At1g12460 (EC 2.7.11.1)	At1g12460 F5O11.21 T12C24.1	Arabidopsis thaliana (Mouse-ear cress)	NA	GO:0004674~protein serine/threonine kinase activity;GO:0005524~ATP binding	NA	GO:0005886~plasma membrane;GO:0016021~integral component of membrane
Ma07_g20100	0.23103	-2.11385	0.00193109	0.0427043	DOWN	sp|Q9MA60|FH11_ARATH	Formin-like protein 11 (AtFH11)	FH11 At3g05470 F22F7.8	Arabidopsis thaliana (Mouse-ear cress)	NA	GO:0003779~actin binding	NA	GO:0016021~integral component of membrane
Ma03_g28370	0.233067	-2.10118	1.31102e-14	3.39691e-12	DOWN	sp|C0LGH8|Y1634_ARATH	Probable LRR receptor-like serine/threonine-protein kinase At1g63430 (EC 2.7.11.1)	At1g63430 F2K11.19	Arabidopsis thaliana (Mouse-ear cress)	NA	GO:0004674~protein serine/threonine kinase activity;GO:0005524~ATP binding	NA	GO:0005886~plasma membrane;GO:0016021~integral component of membrane
Ma01_g08070	0.235753	-2.08465	2.29172e-14	5.83728e-12	DOWN	gi|694997895|ref|XP_009401767.1|	PREDICTED: uncharacterized protein LOC103985700	NA	Musa acuminata subsp. malaccensis	NA	NA	NA	NA
Ma00_g02130	0.236743	-2.07861	0.000192768	0.00662153	DOWN	sp|Q9LT96|Y5977_ARATH	Probable leucine-rich repeat receptor-like protein kinase At5g49770 (EC 2.7.11.1)	At5g49770 K2I5.14	Arabidopsis thaliana (Mouse-ear cress)	NA	GO:0004674~protein serine/threonine kinase activity;GO:0005524~ATP binding	NA	GO:0016021~integral component of membrane
Ma06_g38940	0.237021	-2.07691	3.16e-05	0.00144562	DOWN	sp|Q01K26|ARFK_ORYSI	Auxin response factor 11 (OsARF5) (OsMP) (Protein MONOPTEROS-like)	ARF11 ARF5 MP OsI_017171 OSIGBa0099L20.10	Oryza sativa subsp. indica (Rice)	NA	GO:0042802~identical protein binding;GO:0044212~transcription regulatory region DNA binding	GO:0006351~transcription, DNA-templated;GO:0006355~regulation of transcription, DNA-templated;GO:0009734~auxin-activated signaling pathway;GO:0009908~flower development;GO:0009942~longitudinal axis specification;GO:0010305~leaf vascular tissue pattern formation;GO:0048364~root development;GO:0048507~meristem development	GO:0005634~nucleus;GO:0016020~membrane
Ma05_g31930	0.237935	-2.07136	1.59919e-06	0.000107529	DOWN	sp|Q9LZX1|LOR15_ARATH	Protein LURP-one-related 15	At5g01750 T20L15.20	Arabidopsis thaliana (Mouse-ear cress)	NA	GO:0019904~protein domain specific binding	NA	GO:0009507~chloroplast
Ma06_g16090	0.239373	-2.06267	7.23141e-05	0.00283373	DOWN	sp|Q0D3N0|PER2_ORYSJ	Peroxidase 2 (EC 1.11.1.7)	PRX112 POXGX9 Os07g0677300 LOC_Os07g48030 OJ1167_G06.126 OJ1409_C08.1 OsJ_25570	Oryza sativa subsp. japonica (Rice)	NA	GO:0004601~peroxidase activity;GO:0020037~heme binding;GO:0046872~metal ion binding	GO:0006979~response to oxidative stress;GO:0042744~hydrogen peroxide catabolic process	GO:0005576~extracellular region
Ma09_g03470	0.240032	-2.0587	2.90584e-09	3.60982e-07	DOWN	sp|Q9LHT0|TRNHF_ARATH	Tropinone reductase homolog At5g06060 (EC 1.1.1.-)	At5g06060 K16F4.2	Arabidopsis thaliana (Mouse-ear cress)	NA	GO:0016491~oxidoreductase activity	NA	GO:0005829~cytosol
Ma11_g14150	0.240032	-2.0587	1.16456e-05	0.000595272	DOWN	NA	NA	NA	NA	NA	NA	NA	NA
Ma08_g13240	0.241029	-2.05272	2.54767e-06	0.00016053	DOWN	sp|Q0WPR4|SCP34_ARATH	Serine carboxypeptidase-like 34 (EC 3.4.16.-)	SCPL34 At5g23210 MKD15.7	Arabidopsis thaliana (Mouse-ear cress)	NA	GO:0004185~serine-type carboxypeptidase activity	GO:0051603~proteolysis involved in cellular protein catabolic process	GO:0005576~extracellular region;GO:0005773~vacuole;GO:0009505~plant-type cell wall
Ma08_g26090	0.245114	-2.02847	3.15134e-06	0.000194091	DOWN	sp|Q9SU13|FLA2_ARATH	Fasciclin-like arabinogalactan protein 2	FLA2 At4g12730 T20K18.80	Arabidopsis thaliana (Mouse-ear cress)	NA	NA	NA	GO:0005774~vacuolar membrane;GO:0005886~plasma membrane;GO:0016020~membrane;GO:0031225~anchored component of membrane;GO:0046658~anchored component of plasma membrane
Ma04_g29660	0.245466	-2.0264	0.000146842	0.00523135	DOWN	gi|695022365|ref|XP_009398307.1|	PREDICTED: uncharacterized protein LOC103982933	NA	Musa acuminata subsp. malaccensis	NA	NA	NA	NA
Ma02_g02040	0.249259	-2.00428	0.000993003	0.0253144	DOWN	sp|Q9LX66|HERK_ARATH	Receptor-like protein kinase HERK 1 (EC 2.7.11.-) (Protein HERCULES RECEPTOR KINASE 1)	HERK1 At3g46290 F12M12.260 F18L15.10	Arabidopsis thaliana (Mouse-ear cress)	NA	GO:0004672~protein kinase activity;GO:0004674~protein serine/threonine kinase activity;GO:0005524~ATP binding	GO:0009741~response to brassinosteroid;GO:0009826~unidimensional cell growth	GO:0005886~plasma membrane;GO:0009506~plasmodesma;GO:0016021~integral component of membrane
Ma07_g12510	0.249763	-2.00137	0.000318138	0.00993967	DOWN	sp|Q9ZPE7|EXO_ARATH	Protein EXORDIUM	EXO At4g08950 T3H13.3	Arabidopsis thaliana (Mouse-ear cress)	NA	NA	GO:0009741~response to brassinosteroid	GO:0005615~extracellular space;GO:0005618~cell wall;GO:0005794~Golgi apparatus;GO:0009505~plant-type cell wall;GO:0048046~apoplast
Ma04_g18760	0.250587	-1.99661	3.20443e-09	3.96347e-07	DOWN	gi|695019893|ref|XP_009396975.1|	PREDICTED: uncharacterized protein LOC103981932	NA	Musa acuminata subsp. malaccensis	NA	NA	NA	NA
Ma08_g17600	0.251055	-1.99392	2.1528e-09	2.75339e-07	DOWN	sp|Q9LMF0|U85A5_ARATH	UDP-glycosyltransferase 85A5 (EC 2.4.1.-)	UGT85A5 UGT3 At1g22370 T16E15.2	Arabidopsis thaliana (Mouse-ear cress)	NA	GO:0015020~glucuronosyltransferase activity;GO:0080043~quercetin 3-O-glucosyltransferase activity;GO:0080044~quercetin 7-O-glucosyltransferase activity	GO:0008152~metabolic process	GO:0043231~intracellular membrane-bounded organelle
Ma06_g10200	0.252841	-1.9837	3.96901e-06	0.000236691	DOWN	sp|Q9FKA5|Y5957_ARATH	Uncharacterized protein At5g39570	At5g39570 MIJ24_40	Arabidopsis thaliana (Mouse-ear cress)	NA	GO:0003729~mRNA binding;GO:0070300~phosphatidic acid binding	NA	GO:0005634~nucleus;GO:0005829~cytosol
Ma02_g10610	0.252902	-1.98335	0.000243374	0.00797694	DOWN	sp|Q9FY42|HBL_MAIZE	Non-symbiotic hemoglobin (Hbm) (ZEAma GLB1)	HB GLB1	Zea mays (Maize)	NA	GO:0019825~oxygen binding;GO:0020037~heme binding;GO:0046872~metal ion binding	NA	NA
Ma06_g37920	0.253518	-1.97984	0.0016051	0.0371958	DOWN	gi|695039439|ref|XP_009407255.1|	PREDICTED: uncharacterized protein LOC103989994	NA	Musa acuminata subsp. malaccensis	NA	NA	NA	NA
Ma02_g17590	0.254987	-1.97151	0.00191885	0.0425946	DOWN	sp|C0LGF5|Y1341_ARATH	Probable LRR receptor-like serine/threonine-protein kinase At1g34110 (EC 2.7.11.1)	At1g34110 F12G12.7	Arabidopsis thaliana (Mouse-ear cress)	NA	GO:0004674~protein serine/threonine kinase activity;GO:0005524~ATP binding	NA	GO:0016021~integral component of membrane
Ma04_g04090	0.256397	-1.96355	2.0998e-16	6.37491e-14	DOWN	sp|Q9LFT0|TBL19_ARATH	Protein trichome birefringence-like 19	TBL19 At5g15900 F1N13.40	Arabidopsis thaliana (Mouse-ear cress)	NA	GO:0016413~O-acetyltransferase activity	GO:0071554~cell wall organization or biogenesis	GO:0005794~Golgi apparatus;GO:0016021~integral component of membrane
Ma04_g33170	0.257828	-1.95552	4.53028e-14	1.0893e-11	DOWN	sp|Q9FVS9|C96AF_ARATH	Alkane hydroxylase MAH1 (EC 1.14.-.-) (Cytochrome P450 96A15) (Protein MID-CHAIN ALKANE HYDROXYLASE 1)	CYP96A15 MAH1 At1g57750 T8L23.21	Arabidopsis thaliana (Mouse-ear cress)	NA	GO:0005506~iron ion binding;GO:0020037~heme binding;GO:0080133~midchain alkane hydroxylase activity	GO:0010025~wax biosynthetic process	GO:0005783~endoplasmic reticulum;GO:0005789~endoplasmic reticulum membrane;GO:0016021~integral component of membrane
Ma08_g04240	0.25798	-1.95467	8.97329e-05	0.00344006	DOWN	sp|P52839|SOT12_ARATH	Cytosolic sulfotransferase 12 (AtSOT12) (EC 2.8.2.-) (Sulfotransferase 1) (AtST1)	SOT12 RAR047 ST1 At2g03760 F19B11.21	Arabidopsis thaliana (Mouse-ear cress)	NA	GO:0008146~sulfotransferase activity;GO:0080118~brassinosteroid sulfotransferase activity;GO:1990135~flavonoid sulfotransferase activity	GO:0006952~defense response;GO:0009651~response to salt stress;GO:0009751~response to salicylic acid;GO:0016131~brassinosteroid metabolic process	GO:0005794~Golgi apparatus
Ma06_g35000	0.258916	-1.94944	1.25531e-10	1.91521e-08	DOWN	NA	NA	NA	NA	NA	NA	NA	NA
Ma06_g32190	0.260305	-1.94172	0.000296426	0.00938818	DOWN	sp|Q9SWH5|FUT1_ARATH	Galactoside 2-alpha-L-fucosyltransferase (EC 2.4.1.-) (Xyloglucan alpha-(1,2)-fucosyltransferase) (AtFUT1)	FUT1 FT1 MUR2 At2g03220 T18E12.11	Arabidopsis thaliana (Mouse-ear cress)	NA	GO:0008107~galactoside 2-alpha-L-fucosyltransferase activity;GO:0008417~fucosyltransferase activity;GO:0042803~protein homodimerization activity	GO:0009969~xyloglucan biosynthetic process;GO:0042546~cell wall biogenesis;GO:0071555~cell wall organization	GO:0005794~Golgi apparatus;GO:0016021~integral component of membrane;GO:0032580~Golgi cisterna membrane
Ma11_g01210	0.261035	-1.93768	1.6796e-08	1.79014e-06	DOWN	NA	NA	NA	NA	NA	NA	NA	NA
Ma10_g23690	0.261362	-1.93588	3.01703e-12	5.81282e-10	DOWN	sp|Q9M0B8|WTR37_ARATH	WAT1-related protein At4g30420	At4g30420 F17I23.240	Arabidopsis thaliana (Mouse-ear cress)	NA	GO:0022857~transmembrane transporter activity	NA	GO:0005886~plasma membrane;GO:0016021~integral component of membrane
Ma03_g11050	0.26292	-1.9273	0.00116036	0.0288159	DOWN	sp|O22130|AHL22_ARATH	AT-hook motif nuclear-localized protein 22	AHL22 At2g45430 F4L23.6	Arabidopsis thaliana (Mouse-ear cress)	NA	GO:0003680~AT DNA binding;GO:0003700~sequence-specific DNA binding transcription factor activity;GO:0042826~histone deacetylase binding;GO:0043621~protein self-association	GO:0006351~transcription, DNA-templated;GO:0009640~photomorphogenesis;GO:0009647~skotomorphogenesis;GO:0009908~flower development;GO:0010228~vegetative to reproductive phase transition of meristem	GO:0005634~nucleus
Ma11_g13560	0.263624	-1.92345	4.36685e-16	1.29951e-13	DOWN	NA	NA	NA	NA	NA	NA	NA	NA
Ma10_g14320	0.264728	-1.91742	4.57834e-12	8.39064e-10	DOWN	sp|Q0D3N0|PER2_ORYSJ	Peroxidase 2 (EC 1.11.1.7)	PRX112 POXGX9 Os07g0677300 LOC_Os07g48030 OJ1167_G06.126 OJ1409_C08.1 OsJ_25570	Oryza sativa subsp. japonica (Rice)	NA	GO:0004601~peroxidase activity;GO:0020037~heme binding;GO:0046872~metal ion binding	GO:0006979~response to oxidative stress;GO:0042744~hydrogen peroxide catabolic process	GO:0005576~extracellular region
Ma06_g31980	0.266193	-1.90945	1.52422e-08	1.64792e-06	DOWN	sp|O81862|CHIC_ARATH	Class V chitinase (AtChiC) (EC 3.2.1.14)	ChiC At4g19810 T16H5.170	Arabidopsis thaliana (Mouse-ear cress)	PATHWAY: Glycan degradation; chitin degradation. {ECO:0000269|PubMed:21390509, ECO:0000269|PubMed:22936594}.	GO:0004568~chitinase activity;GO:0008061~chitin binding;GO:0008843~endochitinase activity;GO:0035885~exochitinase activity	GO:0000272~polysaccharide catabolic process;GO:0006032~chitin catabolic process;GO:0009651~response to salt stress;GO:0009737~response to abscisic acid;GO:0009753~response to jasmonic acid	GO:0005576~extracellular region;GO:0005618~cell wall
Ma06_g20490	0.266814	-1.90609	2.32723e-08	2.38728e-06	DOWN	NA	NA	NA	NA	NA	NA	NA	NA
Ma02_g15450	0.268457	-1.89724	0.000144692	0.00518339	DOWN	sp|Q9FMA5|C85A1_ARATH	Cytochrome P450 85A1 (EC 1.14.-.-) (Brassinosteroid-6-oxidase 1) (BR6ox 1) (C6-oxidase 1)	CYP85A1 BR6OX1 At5g38970 K15E6.150	Arabidopsis thaliana (Mouse-ear cress)	PATHWAY: Plant hormone biosynthesis; brassinosteroid biosynthesis.	GO:0004497~monooxygenase activity;GO:0005506~iron ion binding;GO:0016705~oxidoreductase activity, acting on paired donors, with incorporation or reduction of molecular oxygen;GO:0020037~heme binding	GO:0007275~multicellular organismal development;GO:0010268~brassinosteroid homeostasis;GO:0016125~sterol metabolic process;GO:0016132~brassinosteroid biosynthetic process	GO:0016021~integral component of membrane
Ma08_g09160	0.26929	-1.89276	9.15226e-09	1.03804e-06	DOWN	gi|695081047|ref|XP_009388018.1|	PREDICTED: polyphenol oxidase, chloroplastic-like, partial	NA	Musa acuminata subsp. malaccensis	NA	NA	NA	NA
Ma08_g12140	0.27733	-1.85033	0.00184716	0.0413698	DOWN	sp|Q96518|PER16_ARATH	Peroxidase 16 (Atperox P16) (EC 1.11.1.7) (ATP22a)	PER16 P16 At2g18980 F19F24.18	Arabidopsis thaliana (Mouse-ear cress)	NA	GO:0004601~peroxidase activity;GO:0020037~heme binding;GO:0046872~metal ion binding	GO:0006979~response to oxidative stress;GO:0042744~hydrogen peroxide catabolic process	GO:0005576~extracellular region
Ma08_g16230	0.277471	-1.84959	2.57343e-05	0.00120712	DOWN	sp|Q94CD1|HHT1_ARATH	Omega-hydroxypalmitate O-feruloyl transferase (EC 2.3.1.188) (Omega-hydroxyacid hydroxycinnamoyltransferase) (Protein ALIPHATIC SUBERIN FERULOYL TRANSFERASE)	HHT1 ASFT At5g41040 MEE6.11	Arabidopsis thaliana (Mouse-ear cress)	NA	GO:0050734~hydroxycinnamoyltransferase activity	GO:0010345~suberin biosynthetic process;GO:0052325~cell wall pectin biosynthetic process	NA
Ma10_g12340	0.277575	-1.84905	1.68035e-06	0.000112232	DOWN	sp|Q9LYU3|EF113_ARATH	Ethylene-responsive transcription factor ERF113 (Protein RELATED TO AP2 6L)	ERF113 RP2.6L At5g13330 T31B5.150	Arabidopsis thaliana (Mouse-ear cress)	NA	GO:0003700~sequence-specific DNA binding transcription factor activity;GO:0043565~sequence-specific DNA binding	GO:0006351~transcription, DNA-templated;GO:0009414~response to water deprivation;GO:0009651~response to salt stress;GO:0009723~response to ethylene;GO:0009737~response to abscisic acid;GO:0009751~response to salicylic acid;GO:0009753~response to jasmonic acid;GO:0009873~ethylene-activated signaling pathway;GO:0019760~glucosinolate metabolic process;GO:0045893~positive regulation of transcription,…	GO:0005634~nucleus
Ma07_g17340	0.277784	-1.84797	5.37067e-14	1.28112e-11	DOWN	gi|695044294|ref|XP_009409890.1|	PREDICTED: uncharacterized protein LOC103992043	NA	Musa acuminata subsp. malaccensis	NA	NA	NA	NA
Ma09_g01630	0.278645	-1.8435	0.00022205	0.00741547	DOWN	gi|695056841|ref|XP_009416660.1|	PREDICTED: protein RALF-like 33	NA	Musa acuminata subsp. malaccensis	NA	NA	NA	NA
Ma08_g11460	0.279766	-1.83771	8.21218e-06	0.000439974	DOWN	sp|Q42600|C84A1_ARATH	Cytochrome P450 84A1 (EC 1.14.-.-) (Ferulate-5-hydroxylase) (F5H)	CYP84A1 FAH1 At4g36220 F23E13.110	Arabidopsis thaliana (Mouse-ear cress)	PATHWAY: Aromatic compound metabolism; phenylpropanoid biosynthesis.	GO:0004497~monooxygenase activity;GO:0005506~iron ion binding;GO:0016709~oxidoreductase activity, acting on paired donors, with incorporation or reduction of molecular oxygen, NAD(P)H as one donor, and incorporation of one atom of oxygen;GO:0020037~heme binding	GO:0009699~phenylpropanoid biosynthetic process;GO:0009809~lignin biosynthetic process;GO:0010224~response to UV-B	GO:0005783~endoplasmic reticulum;GO:0016020~membrane;GO:0016021~integral component of membrane
Ma09_g11900	0.280396	-1.83446	0.000104787	0.00394673	DOWN	sp|O22807|GALS1_ARATH	Galactan beta-1,4-galactosyltransferase GALS1 (EC 2.4.1.-) (Beta-1,4-galactan synthase) (Galactan synthase 1)	GALS1 At2g33570	Arabidopsis thaliana (Mouse-ear cress)	NA	GO:0048531~beta-1,3-galactosyltransferase activity	GO:0042546~cell wall biogenesis;GO:0045489~pectin biosynthetic process;GO:0071555~cell wall organization	GO:0000139~Golgi membrane;GO:0005794~Golgi apparatus;GO:0016021~integral component of membrane
Ma05_g01920	0.280489	-1.83398	3.39252e-06	0.000207247	DOWN	gi|695023782|ref|XP_009399078.1|	PREDICTED: uncharacterized protein LOC103983571	NA	Musa acuminata subsp. malaccensis	NA	NA	NA	NA
Ma10_g12830	0.28062	-1.83331	3.30946e-08	3.31564e-06	DOWN	sp|Q9FHK9|MD26B_ARATH	Probable mediator of RNA polymerase II transcription subunit 26b	MED26B MED26_2 At5g05140 K2A11.1	Arabidopsis thaliana (Mouse-ear cress)	NA	GO:0003746~translation elongation factor activity	GO:0006355~regulation of transcription, DNA-templated;GO:0006368~transcription elongation from RNA polymerase II promoter	GO:0070449~elongin complex
Ma01_g19450	0.283101	-1.82061	0.000622965	0.017451	DOWN	sp|Q8L9P8|RLF33_ARATH	Protein RALF-like 33	RALFL33 At4g15800 dl3940c FCAALL.206	Arabidopsis thaliana (Mouse-ear cress)	NA	GO:0004871~signal transducer activity;GO:0005179~hormone activity	GO:0007267~cell-cell signaling;GO:0019722~calcium-mediated signaling	GO:0005622~intracellular;GO:0009505~plant-type cell wall;GO:0009506~plasmodesma;GO:0048046~apoplast
Ma04_g36420	0.284332	-1.81435	1.8318e-08	1.91835e-06	DOWN	sp|Q8RX86|AGAL2_ARATH	Alpha-galactosidase 2 (AtAGAL2) (EC 3.2.1.22) (Alpha-D-galactoside galactohydrolase 2) (Melibiase)	AGAL2 At5g08370 F8L15.100	Arabidopsis thaliana (Mouse-ear cress)	NA	GO:0052692~raffinose alpha-galactosidase activity	GO:0005975~carbohydrate metabolic process;GO:0009620~response to fungus;GO:0009911~positive regulation of flower development;GO:0009965~leaf morphogenesis;GO:0071555~cell wall organization	GO:0009505~plant-type cell wall;GO:0048046~apoplast
Ma05_g07030	0.286279	-1.80451	1.1202e-06	7.77566e-05	DOWN	sp|Q9SK03|RAP27_ARATH	Ethylene-responsive transcription factor RAP2-7 (Protein RELATED TO APETALA2 7) (Protein TARGET OF EAT 1)	RAP2-7 TOE1 At2g28550 T17D12.11	Arabidopsis thaliana (Mouse-ear cress)	NA	GO:0003677~DNA binding;GO:0003700~sequence-specific DNA binding transcription factor activity	GO:0006351~transcription, DNA-templated;GO:0007275~multicellular organismal development;GO:0009873~ethylene-activated signaling pathway	GO:0005634~nucleus
Ma06_g13610	0.287937	-1.79617	4.78319e-05	0.00205198	DOWN	sp|Q6ZI50|NAR21_ORYSJ	High-affinity nitrate transporter-activating protein 2.1 (OsNAR2.1)	NAR2.1 Os02g0595900 LOC_Os02g38230 OJ1126_D09.33 OsJ_07366	Oryza sativa subsp. japonica (Rice)	NA	GO:0015112~nitrate transmembrane transporter activity	GO:0010167~response to nitrate;GO:0015706~nitrate transport;GO:0042128~nitrate assimilation	GO:0005886~plasma membrane;GO:0016021~integral component of membrane
Ma08_g09990	0.288849	-1.79161	1.29042e-08	1.41551e-06	DOWN	gi|695047577|ref|XP_009411673.1|	PREDICTED: putative E3 ubiquitin-protein ligase LIN-1 {ECO:0000250|UniProtKB:D1FP53}	NA	Musa acuminata subsp. malaccensis	NA	NA	NA	NA
Ma09_g03110	0.289256	-1.78958	0.000435346	0.0128914	DOWN	sp|Q8LDS4|NAKR1_ARATH	Protein SODIUM POTASSIUM ROOT DEFECTIVE 1 (NaKR1) (Heavy metal-associated plant protein 2) (AtHPP02) (Nuclear-enriched phloem companion cell gene 6) (NPCC6)	NAKR1 HPP02 NPCC6 At5g02600 T22P11_190	Arabidopsis thaliana (Mouse-ear cress)	NA	GO:0046872~metal ion binding;GO:0046914~transition metal ion binding	GO:0009908~flower development;GO:0010015~root morphogenesis;GO:0010233~phloem transport;GO:0030001~metal ion transport;GO:0046916~cellular transition metal ion homeostasis;GO:0055078~sodium ion homeostasis	GO:0005634~nucleus;GO:0005737~cytoplasm;GO:0005783~endoplasmic reticulum
Ma05_g07270	0.290534	-1.78322	1.70344e-13	3.79248e-11	DOWN	sp|P0C1U4|GUN9_ORYSJ	Endoglucanase 9 (EC 3.2.1.4) (Endo-1,4-beta glucanase 9) (OsCel9D) (OsGLU1)	GLU1 Os03g0329500 LOC_Os03g21210	Oryza sativa subsp. japonica (Rice)	NA	GO:0008810~cellulase activity	GO:0030245~cellulose catabolic process;GO:0071555~cell wall organization	GO:0016021~integral component of membrane
Ma05_g10930	0.293186	-1.77011	1.4807e-10	2.2252e-08	DOWN	gi|695026186|ref|XP_009400375.1|	PREDICTED: uncharacterized protein LOC103984579	NA	Musa acuminata subsp. malaccensis	NA	NA	NA	NA
Ma06_g34440	0.294283	-1.76472	0.00113979	0.0284767	DOWN	sp|Q9FLB1|PYL5_ARATH	Abscisic acid receptor PYL5 (ABI1-binding protein 3) (PYR1-like protein 5) (Regulatory components of ABA receptor 8)	PYL5 ABIP3 RCAR8 At5g05440 K18I23.25	Arabidopsis thaliana (Mouse-ear cress)	NA	GO:0004864~protein phosphatase inhibitor activity;GO:0004872~receptor activity;GO:0010427~abscisic acid binding	GO:0009738~abscisic acid-activated signaling pathway	GO:0005634~nucleus;GO:0005737~cytoplasm;GO:0005886~plasma membrane
Ma10_g19370	0.297466	-1.74921	0.000899837	0.0234363	DOWN	sp|Q9FMN2|PAH2_ARATH	Phosphatidate phosphatase PAH2 (EC 3.1.3.4) (Phosphatidic acid phosphohydrolase 2) (AtPAH2)	PAH2 At5g42870 MBD2.6	Arabidopsis thaliana (Mouse-ear cress)	NA	GO:0008195~phosphatidate phosphatase activity	GO:0008654~phospholipid biosynthetic process;GO:0019375~galactolipid biosynthetic process	GO:0005829~cytosol;GO:0016020~membrane;GO:0048046~apoplast
Ma08_g17530	0.300656	-1.73381	1.80412e-11	3.13438e-09	DOWN	sp|Q9LMF0|U85A5_ARATH	UDP-glycosyltransferase 85A5 (EC 2.4.1.-)	UGT85A5 UGT3 At1g22370 T16E15.2	Arabidopsis thaliana (Mouse-ear cress)	NA	GO:0015020~glucuronosyltransferase activity;GO:0080043~quercetin 3-O-glucosyltransferase activity;GO:0080044~quercetin 7-O-glucosyltransferase activity	GO:0008152~metabolic process	GO:0043231~intracellular membrane-bounded organelle
Ma05_g04430	0.30129	-1.73077	3.14034e-12	6.01186e-10	DOWN	sp|Q9M0B6|GAE1_ARATH	UDP-glucuronate 4-epimerase 1 (EC 5.1.3.6) (UDP-glucuronic acid epimerase 1) (AtUGlcAE3)	GAE1 UGlcAE3 At4g30440 F17I23.220	Arabidopsis thaliana (Mouse-ear cress)	NA	GO:0050378~UDP-glucuronate 4-epimerase activity	GO:0033481~galacturonate biosynthetic process;GO:0050829~defense response to Gram-negative bacterium;GO:0050832~defense response to fungus	GO:0005768~endosome;GO:0005794~Golgi apparatus;GO:0005802~trans-Golgi network;GO:0016021~integral component of membrane;GO:0032580~Golgi cisterna membrane
Ma08_g16980	0.301678	-1.72892	0.00218267	0.0468253	DOWN	sp|Q9LT96|Y5977_ARATH	Probable leucine-rich repeat receptor-like protein kinase At5g49770 (EC 2.7.11.1)	At5g49770 K2I5.14	Arabidopsis thaliana (Mouse-ear cress)	NA	GO:0004674~protein serine/threonine kinase activity;GO:0005524~ATP binding	NA	GO:0016021~integral component of membrane
Ma10_g14450	0.301913	-1.72779	0.00147255	0.0348496	DOWN	gi|695065347|ref|XP_009421259.1|	PREDICTED: uncharacterized protein LOC104000846	NA	Musa acuminata subsp. malaccensis	NA	NA	NA	NA
Ma11_g09830	0.302007	-1.72735	0.000113341	0.00422129	DOWN	NA	NA	NA	NA	NA	NA	NA	NA
Ma05_g05090	0.302703	-1.72402	7.94243e-08	7.30023e-06	DOWN	gi|695024868|ref|XP_009399666.1|	PREDICTED: uncharacterized protein LOC103984003	NA	Musa acuminata subsp. malaccensis	NA	NA	NA	NA
Ma08_g15520	0.303961	-1.71804	0.000146508	0.00523135	DOWN	gi|695050591|ref|XP_009413288.1|	PREDICTED: putative invertase inhibitor	NA	Musa acuminata subsp. malaccensis	NA	NA	NA	NA
Ma08_g13870	0.304315	-1.71636	4.53051e-09	5.42506e-07	DOWN	sp|Q9SII5|EXOL5_ARATH	Protein EXORDIUM-like 5	EXL5 At2g17230 T23A1.9	Arabidopsis thaliana (Mouse-ear cress)	NA	NA	NA	GO:0005615~extracellular space;GO:0048046~apoplast
Ma05_g20240	0.307454	-1.70156	4.14857e-07	3.22195e-05	DOWN	sp|Q94II3|PMTL_ARATH	Probable methyltransferase PMT21 (EC 2.1.1.-) (Protein EARLY-RESPONSIVE TO DEHYDRATION 3)	ERD3 At4g19120 T18B16.90	Arabidopsis thaliana (Mouse-ear cress)	NA	GO:0008757~S-adenosylmethionine-dependent methyltransferase activity	GO:0032259~methylation	GO:0005768~endosome;GO:0005789~endoplasmic reticulum membrane;GO:0005794~Golgi apparatus;GO:0005802~trans-Golgi network;GO:0016021~integral component of membrane
Ma08_g13710	0.310258	-1.68846	0.000101954	0.00385451	DOWN	gi|695050200|ref|XP_009413075.1|	PREDICTED: uncharacterized protein LOC103994461 isoform X1	NA	Musa acuminata subsp. malaccensis	NA	NA	NA	NA
Ma04_g24790	0.311825	-1.68119	0.000218714	0.00734746	DOWN	sp|O04609|WRK22_ARATH	WRKY transcription factor 22 (WRKY DNA-binding protein 22)	WRKY22 At4g01250 A_IG002N01.6 F2N1.6	Arabidopsis thaliana (Mouse-ear cress)	NA	GO:0003700~sequence-specific DNA binding transcription factor activity;GO:0043565~sequence-specific DNA binding	GO:0006351~transcription, DNA-templated;GO:0006952~defense response;GO:0010150~leaf senescence;GO:0010200~response to chitin	GO:0005634~nucleus
Ma05_g31110	0.313091	-1.67535	2.65221e-06	0.000166419	DOWN	sp|Q0PGJ6|AKRC9_ARATH	NADPH-dependent aldo-keto reductase, chloroplastic (AtChlAKR) (EC 1.1.1.-) (Aldo-keto reductase family 4 member C9)	AKR4C9 At2g37770 F13M22 T8P21.32	Arabidopsis thaliana (Mouse-ear cress)	NA	GO:0004033~aldo-keto reductase (NADP) activity;GO:0008106~alcohol dehydrogenase (NADP+) activity;GO:0016229~steroid dehydrogenase activity;GO:0070401~NADP+ binding	GO:0009409~response to cold;GO:0009414~response to water deprivation;GO:0009636~response to toxic substance;GO:0009651~response to salt stress;GO:0055114~oxidation-reduction process	GO:0009507~chloroplast
Ma11_g10840	0.315608	-1.66379	3.28475e-11	5.51544e-09	DOWN	NA	NA	NA	NA	NA	NA	NA	NA
Ma06_g14650	0.317945	-1.65315	4.85162e-05	0.00207721	DOWN	sp|Q3EDL4|Y1154_ARATH	Probable serine/threonine-protein kinase At1g01540 (EC 2.7.11.1)	At1g01540 F22L4.8	Arabidopsis thaliana (Mouse-ear cress)	NA	GO:0004674~protein serine/threonine kinase activity;GO:0004675~transmembrane receptor protein serine/threonine kinase activity;GO:0005524~ATP binding	GO:0006468~protein phosphorylation;GO:0007166~cell surface receptor signaling pathway;GO:0046777~protein autophosphorylation	GO:0005886~plasma membrane;GO:0016021~integral component of membrane
Ma09_g22100	0.319541	-1.64593	0.000802623	0.0214052	DOWN	sp|Q10RB4|BGAL5_ORYSJ	Beta-galactosidase 5 (Lactase 5) (EC 3.2.1.23)	Os03g0165400 LOC_Os03g06940 OJ1123F12.1	Oryza sativa subsp. japonica (Rice)	NA	GO:0004565~beta-galactosidase activity;GO:0030246~carbohydrate binding	GO:0005975~carbohydrate metabolic process	GO:0005618~cell wall;GO:0005773~vacuole;GO:0048046~apoplast
Ma03_g05640	0.319784	-1.64483	4.43622e-12	8.18006e-10	DOWN	gi|695009145|ref|XP_009391192.1|	PREDICTED: uncharacterized protein LOC103977422	NA	Musa acuminata subsp. malaccensis	NA	NA	NA	NA
Ma01_g10510	0.3202	-1.64295	1.40343e-11	2.45242e-09	DOWN	sp|P19656|NLTP_MAIZE	Non-specific lipid-transfer protein (LTP) (Phospholipid transfer protein) (PLTP) (allergen Zea m 14)	NA	Zea mays (Maize)	NA	GO:0008289~lipid binding	GO:0006869~lipid transport	NA
Ma02_g15080	0.321133	-1.63876	0.000444678	0.0131032	DOWN	sp|Q00008|PRMS_MAIZE	Pathogenesis-related protein PRMS	PRMS	Zea mays (Maize)	NA	NA	GO:0006952~defense response;GO:0009607~response to biotic stimulus	GO:0005576~extracellular region
Ma01_g02050	0.324507	-1.62368	1.65728e-06	0.000110938	DOWN	sp|Q681X4|ZAT5_ARATH	Zinc finger protein ZAT5	ZAT5 At2g28200 T3B23.13	Arabidopsis thaliana (Mouse-ear cress)	NA	GO:0003700~sequence-specific DNA binding transcription factor activity;GO:0043565~sequence-specific DNA binding;GO:0046872~metal ion binding	GO:0006351~transcription, DNA-templated;GO:0006355~regulation of transcription, DNA-templated	GO:0005634~nucleus
Ma10_g13790	0.325958	-1.61724	0.000915176	0.0237125	DOWN	gi|695065498|ref|XP_009421338.1|	PREDICTED: metallothionein-like protein 2C	NA	Musa acuminata subsp. malaccensis	NA	NA	NA	NA
Ma04_g34690	0.326418	-1.61521	0.000465151	0.013613	DOWN	sp|Q9SVM0|Y3078_ARATH	BTB/POZ domain-containing protein At3g50780	At3g50780 F18B3.60	Arabidopsis thaliana (Mouse-ear cress)	PATHWAY: Protein modification; protein ubiquitination.	NA	GO:0016567~protein ubiquitination	NA
Ma03_g05090	0.32756	-1.61017	5.08129e-10	7.10341e-08	DOWN	sp|Q38857|XTH22_ARATH	Xyloglucan endotransglucosylase/hydrolase protein 22 (At-XTH22) (XTH-22) (EC 2.4.1.207) (Touch protein 4)	XTH22 TCH4 At5g57560 MUA2.13	Arabidopsis thaliana (Mouse-ear cress)	NA	GO:0004553~hydrolase activity, hydrolyzing O-glycosyl compounds;GO:0016762~xyloglucan:xyloglucosyl transferase activity	GO:0009408~response to heat;GO:0009409~response to cold;GO:0009612~response to mechanical stimulus;GO:0009664~plant-type cell wall organization;GO:0009733~response to auxin;GO:0009741~response to brassinosteroid;GO:0010411~xyloglucan metabolic process;GO:0042546~cell wall biogenesis	GO:0005618~cell wall;GO:0005794~Golgi apparatus;GO:0048046~apoplast
Ma08_g04230	0.329071	-1.60353	0.00103321	0.026206	DOWN	sp|P52839|SOT12_ARATH	Cytosolic sulfotransferase 12 (AtSOT12) (EC 2.8.2.-) (Sulfotransferase 1) (AtST1)	SOT12 RAR047 ST1 At2g03760 F19B11.21	Arabidopsis thaliana (Mouse-ear cress)	NA	GO:0008146~sulfotransferase activity;GO:0080118~brassinosteroid sulfotransferase activity;GO:1990135~flavonoid sulfotransferase activity	GO:0006952~defense response;GO:0009651~response to salt stress;GO:0009751~response to salicylic acid;GO:0016131~brassinosteroid metabolic process	GO:0005794~Golgi apparatus
Ma09_g03420	0.32995	-1.59968	7.35265e-07	5.34733e-05	DOWN	sp|Q9ZW18|SAG13_ARATH	Senescence-associated protein 13 (Tropinone reductase homolog SAG13) (EC 1.1.1.-)	SAG13 At2g29350 F16P2.27	Arabidopsis thaliana (Mouse-ear cress)	NA	GO:0004022~alcohol dehydrogenase (NAD) activity	GO:0002213~defense response to insect;GO:0007568~aging	NA
Ma10_g01650	0.331652	-1.59226	0.00136234	0.0326526	DOWN	gi|695062764|ref|XP_009419863.1|	PREDICTED: dual specificity protein kinase shkD-like	NA	Musa acuminata subsp. malaccensis	NA	NA	NA	NA
Ma10_g05350	0.333689	-1.58342	9.66096e-12	1.69807e-09	DOWN	sp|Q42580|PER21_ARATH	Peroxidase 21 (Atperox P21) (EC 1.11.1.7) (ATP2a/ATP2b) (PRXR5)	PER21 P21 At2g37130 T2N18.11	Arabidopsis thaliana (Mouse-ear cress)	NA	GO:0004601~peroxidase activity;GO:0020037~heme binding;GO:0046872~metal ion binding	GO:0006979~response to oxidative stress;GO:0009664~plant-type cell wall organization;GO:0042744~hydrogen peroxide catabolic process;GO:0048511~rhythmic process;GO:0050832~defense response to fungus	GO:0005829~cytosol;GO:0009505~plant-type cell wall;GO:0009506~plasmodesma
Ma05_g28450	0.337286	-1.56796	2.65579e-11	4.53536e-09	DOWN	sp|Q9MA92|FPP3_ARATH	Filament-like plant protein 3 (AtFPP3)	FPP3 At3g05270 T12H1.24	Arabidopsis thaliana (Mouse-ear cress)	NA	GO:0030674~protein binding, bridging	GO:0060178~regulation of exocyst localization	GO:0031410~cytoplasmic vesicle
Ma04_g33380	0.337965	-1.56505	6.10841e-05	0.002481	DOWN	sp|Q9SU33|ERLL3_ARATH	pEARLI1-like lipid transfer protein 3	At4g12500 T1P17.90	Arabidopsis thaliana (Mouse-ear cress)	NA	NA	NA	GO:0005576~extracellular region;GO:0005618~cell wall
Ma08_g19980	0.338219	-1.56397	3.5869e-08	3.55801e-06	DOWN	sp|Q0D598|WNK1_ORYSJ	Probable serine/threonine-protein kinase WNK1 (OsWNK1) (EC 2.7.11.1) (Mitogen-activated protein kinase kinase 1) (Protein kinase with no lysine 1)	WNK1 MEK1 Os07g0572800 LOC_Os07g38530 OJ1121_A05.35-1 OJ1121_A05.35-2 OJ1699_E05.11-1 OJ1699_E05.11-2 OsJ_023858	Oryza sativa subsp. japonica (Rice)	NA	GO:0004674~protein serine/threonine kinase activity;GO:0005524~ATP binding	GO:0006468~protein phosphorylation;GO:0035556~intracellular signal transduction	GO:0005829~cytosol
Ma01_g16490	0.338597	-1.56236	6.53703e-05	0.00261273	DOWN	sp|Q9M8K5|HIP32_ARATH	Heavy metal-associated isoprenylated plant protein 32 (AtHIP32)	HIPP32 At3g06130 F28L1.7	Arabidopsis thaliana (Mouse-ear cress)	NA	GO:0046914~transition metal ion binding	GO:0030001~metal ion transport;GO:0046916~cellular transition metal ion homeostasis	GO:0005618~cell wall;GO:0005737~cytoplasm
Ma01_g16540	0.341747	-1.549	2.7578e-05	0.00127717	DOWN	sp|Q9LJL4|IPT8_ARATH	Adenylate isopentenyltransferase 8, chloroplastic (AtIPT8) (EC 2.5.1.112) (Adenylate dimethylallyltransferase 8) (Cytokinin synthase 8) (Plant growth activator 22)	IPT8 PGA22 At3g19160 MVI11.16	Arabidopsis thaliana (Mouse-ear cress)	NA	GO:0005524~ATP binding;GO:0009824~AMP dimethylallyltransferase activity;GO:0052381~tRNA dimethylallyltransferase activity;GO:0052622~ATP dimethylallyltransferase activity;GO:0052623~ADP dimethylallyltransferase activity	GO:0006400~tRNA modification;GO:0009691~cytokinin biosynthetic process	GO:0005739~mitochondrion;GO:0009507~chloroplast
Ma10_g15600	0.342439	-1.54608	8.61162e-06	0.000458108	DOWN	sp|B8AIZ4|GT2_ORYSI	Probable glycosyltransferase 2 (EC 2.4.-.-)	GT2 OsI_07488	Oryza sativa subsp. indica (Rice)	NA	GO:0016757~transferase activity, transferring glycosyl groups	NA	GO:0000139~Golgi membrane;GO:0016021~integral component of membrane
Ma09_g21470	0.342518	-1.54575	1.63205e-06	0.000109493	DOWN	sp|Q9SV30|GATA8_ARATH	GATA transcription factor 8	GATA8 At3g54810 F28P10.210 T5N23.3	Arabidopsis thaliana (Mouse-ear cress)	NA	GO:0000977~RNA polymerase II regulatory region sequence-specific DNA binding;GO:0001085~RNA polymerase II transcription factor binding;GO:0001228~RNA polymerase II transcription regulatory region sequence-specific DNA binding transcription factor activity involved in positive regulation of transcription;GO:0003682~chromatin binding;GO:0003700~sequence-specific DNA binding transcription factor act…	GO:0007623~circadian rhythm;GO:0009845~seed germination;GO:0030154~cell differentiation	GO:0005634~nucleus;GO:0005667~transcription factor complex
Ma05_g23730	0.343318	-1.54238	4.27465e-08	4.21242e-06	DOWN	sp|Q9ZT94|POLR2_ARATH	Retrovirus-related Pol polyprotein from transposon RE2 (Retro element 2) (AtRE2) [Includes: Protease RE2 (EC 3.4.23.-); Reverse transcriptase RE2 (EC 2.7.7.49); Endonuclease RE2]	RE2 At4g02960 T4I9.16	Arabidopsis thaliana (Mouse-ear cress)	NA	GO:0003676~nucleic acid binding;GO:0003964~RNA-directed DNA polymerase activity;GO:0004190~aspartic-type endopeptidase activity;GO:0004519~endonuclease activity;GO:0046872~metal ion binding	GO:0006310~DNA recombination;GO:0015074~DNA integration	NA
Ma01_g14820	0.347747	-1.52389	0.00053584	0.0153969	DOWN	NA	NA	NA	NA	NA	NA	NA	NA
Ma10_g07930	0.347872	-1.52337	6.70653e-08	6.31885e-06	DOWN	gi|695064620|ref|XP_009420867.1|	PREDICTED: stem-specific protein TSJT1-like	NA	Musa acuminata subsp. malaccensis	NA	NA	NA	NA
Ma10_g18610	0.349207	-1.51784	1.30459e-05	0.000661224	DOWN	sp|P31924|SUS1_ORYSJ	Sucrose synthase 1 (OsSUS1) (EC 2.4.1.13) (Sucrose synthase 2) (RSs2) (Sucrose-UDP glucosyltransferase 1)	SUS1 RSS2 RSUS1 Os03g0401300 LOC_Os03g28330 OsJ_11182	Oryza sativa subsp. japonica (Rice)	NA	GO:0016157~sucrose synthase activity	GO:0005985~sucrose metabolic process;GO:0010037~response to carbon dioxide	NA
Ma04_g29530	0.349229	-1.51776	0.000879885	0.0230364	DOWN	sp|Q9C8G5|CSCLD_ARATH	CSC1-like protein ERD4 (Protein EARLY-RESPONSIVE TO DEHYDRATION STRESS 4)	ERD4 At1g30360 T4K22.4	Arabidopsis thaliana (Mouse-ear cress)	NA	NA	GO:0006811~ion transport	GO:0005773~vacuole;GO:0005774~vacuolar membrane;GO:0005886~plasma membrane;GO:0009506~plasmodesma;GO:0009507~chloroplast;GO:0009941~chloroplast envelope;GO:0016020~membrane;GO:0016021~integral component of membrane
Ma00_g01590	0.34996	-1.51474	4.30314e-08	4.22664e-06	DOWN	sp|Q9FDW1|MYB44_ARATH	Transcription factor MYB44 (Myb-related protein 44) (AtMYB44) (Myb-related protein R1) (AtMYBR1)	MYB44 MYBR1 At5g67300 K8K14.2	Arabidopsis thaliana (Mouse-ear cress)	NA	GO:0000981~sequence-specific DNA binding RNA polymerase II transcription factor activity;GO:0001135~RNA polymerase II transcription factor recruiting transcription factor activity;GO:0003700~sequence-specific DNA binding transcription factor activity;GO:0043565~sequence-specific DNA binding;GO:0044212~transcription regulatory region DNA binding	GO:0006351~transcription, DNA-templated;GO:0006355~regulation of transcription, DNA-templated;GO:0006357~regulation of transcription from RNA polymerase II promoter;GO:0009414~response to water deprivation;GO:0009651~response to salt stress;GO:0009723~response to ethylene;GO:0009733~response to auxin;GO:0009737~response to abscisic acid;GO:0009738~abscisic acid-activated signaling pathway;GO:0009…	GO:0005634~nucleus
Ma06_g23210	0.356051	-1.48984	0.00194658	0.0429563	DOWN	gi|695036508|ref|XP_009405713.1|	PREDICTED: uncharacterized protein LOC103988801	NA	Musa acuminata subsp. malaccensis	NA	NA	NA	NA
Ma09_g18570	0.35681	-1.48677	0.000704981	0.0191928	DOWN	sp|Q9LHJ8|SAP5_ARATH	Zinc finger A20 and AN1 domain-containing stress-associated protein 5 (AtSAP5)	SAP5 At3g12630 T2E22.105 T2E22.6	Arabidopsis thaliana (Mouse-ear cress)	NA	GO:0003677~DNA binding;GO:0004842~ubiquitin-protein transferase activity;GO:0008270~zinc ion binding	GO:0006970~response to osmotic stress;GO:0009414~response to water deprivation;GO:0016567~protein ubiquitination;GO:0051865~protein autoubiquitination	GO:0005634~nucleus
Ma03_g22020	0.357377	-1.48448	5.20348e-10	7.24055e-08	DOWN	gi|695013552|ref|XP_009393562.1|	PREDICTED: uncharacterized protein LOC103979224	NA	Musa acuminata subsp. malaccensis	NA	NA	NA	NA
Ma04_g16550	0.359287	-1.47679	9.61843e-09	1.08274e-06	DOWN	sp|Q9ZP06|MDHM1_ARATH	Malate dehydrogenase 1, mitochondrial (EC 1.1.1.37) (Mitochondrial MDH1) (mMDH1) (Mitochondrial NAD-dependent malate dehydrogenase 1) (mNAD-MDH 1) (mtNAD-MDH1)	At1g53240 F12M16.14	Arabidopsis thaliana (Mouse-ear cress)	NA	GO:0005507~copper ion binding;GO:0030060~L-malate dehydrogenase activity	GO:0005975~carbohydrate metabolic process;GO:0006099~tricarboxylic acid cycle;GO:0006108~malate metabolic process;GO:0009409~response to cold;GO:0009651~response to salt stress;GO:0042742~defense response to bacterium;GO:0046686~response to cadmium ion	GO:0005618~cell wall;GO:0005739~mitochondrion;GO:0005759~mitochondrial matrix;GO:0009507~chloroplast;GO:0048046~apoplast
Ma05_g04570	0.359368	-1.47647	3.61166e-05	0.00162018	DOWN	NA	NA	NA	NA	NA	NA	NA	NA
Ma04_g29510	0.360753	-1.47092	0.00168986	0.0387524	DOWN	sp|Q2QY53|CIPKW_ORYSJ	CBL-interacting protein kinase 32 (EC 2.7.11.1) (OsCIPK32)	CIPK32 Os12g0132200 LOC_Os12g03810	Oryza sativa subsp. japonica (Rice)	NA	GO:0004674~protein serine/threonine kinase activity;GO:0005524~ATP binding	GO:0006468~protein phosphorylation;GO:0035556~intracellular signal transduction	GO:0005634~nucleus;GO:0005737~cytoplasm
Ma07_g21910	0.363022	-1.46187	2.85713e-06	0.000177793	DOWN	sp|Q9ZT94|POLR2_ARATH	Retrovirus-related Pol polyprotein from transposon RE2 (Retro element 2) (AtRE2) [Includes: Protease RE2 (EC 3.4.23.-); Reverse transcriptase RE2 (EC 2.7.7.49); Endonuclease RE2]	RE2 At4g02960 T4I9.16	Arabidopsis thaliana (Mouse-ear cress)	NA	GO:0003676~nucleic acid binding;GO:0003964~RNA-directed DNA polymerase activity;GO:0004190~aspartic-type endopeptidase activity;GO:0004519~endonuclease activity;GO:0046872~metal ion binding	GO:0006310~DNA recombination;GO:0015074~DNA integration	NA
Ma07_g23580	0.363552	-1.45977	1.58737e-08	1.71003e-06	DOWN	sp|Q0DHB7|EXPA4_ORYSJ	Expansin-A4 (Alpha-expansin-4) (OsEXP4) (OsEXPA4) (OsaEXPa1.22)	EXPA4 EXP4 Os05g0477600 LOC_Os05g39990 OsJ_018161 OsJ_18926 OSJNBa0018K15.5	Oryza sativa subsp. japonica (Rice)	NA	NA	GO:0009664~plant-type cell wall organization	GO:0005576~extracellular region;GO:0005618~cell wall;GO:0016020~membrane
Ma11_g12460	0.364589	-1.45566	2.47447e-05	0.00117307	DOWN	NA	NA	NA	NA	NA	NA	NA	NA
Ma05_g09240	0.364595	-1.45563	6.05319e-08	5.7757e-06	DOWN	NA	NA	NA	NA	NA	NA	NA	NA
Ma09_g08370	0.365698	-1.45128	0.000688317	0.0188753	DOWN	sp|Q9SFF4|FPP2_ARATH	Filament-like plant protein 2 (AtFPP2)	FPP2 At1g21810 F8K7.24 T26F17.2	Arabidopsis thaliana (Mouse-ear cress)	NA	NA	NA	NA
Ma08_g25960	0.368416	-1.44059	0.000876549	0.0229892	DOWN	sp|Q9FDW1|MYB44_ARATH	Transcription factor MYB44 (Myb-related protein 44) (AtMYB44) (Myb-related protein R1) (AtMYBR1)	MYB44 MYBR1 At5g67300 K8K14.2	Arabidopsis thaliana (Mouse-ear cress)	NA	GO:0000981~sequence-specific DNA binding RNA polymerase II transcription factor activity;GO:0001135~RNA polymerase II transcription factor recruiting transcription factor activity;GO:0003700~sequence-specific DNA binding transcription factor activity;GO:0043565~sequence-specific DNA binding;GO:0044212~transcription regulatory region DNA binding	GO:0006351~transcription, DNA-templated;GO:0006355~regulation of transcription, DNA-templated;GO:0006357~regulation of transcription from RNA polymerase II promoter;GO:0009414~response to water deprivation;GO:0009651~response to salt stress;GO:0009723~response to ethylene;GO:0009733~response to auxin;GO:0009737~response to abscisic acid;GO:0009738~abscisic acid-activated signaling pathway;GO:0009…	GO:0005634~nucleus
Ma03_g06360	0.370105	-1.43399	0.000881187	0.0230505	DOWN	gi|695009344|ref|XP_009391303.1|	PREDICTED: uncharacterized protein LOC103977492	NA	Musa acuminata subsp. malaccensis	NA	NA	NA	NA
Ma05_g27160	0.370633	-1.43194	8.37826e-06	0.000448073	DOWN	sp|Q9SJE2|FATB_ARATH	Palmitoyl-acyl carrier protein thioesterase, chloroplastic (EC 3.1.2.-) (16:0-acyl-carrier protein thioesterase) (16:0-ACP thioesterase) (Acyl-[acyl-carrier-protein] hydrolase) (Acyl-acyl carrier protein thioesterase B1) (AtFATB1)	FATB FATB1 At1g08510 T27G7.19	Arabidopsis thaliana (Mouse-ear cress)	NA	GO:0000036~ACP phosphopantetheine attachment site binding involved in fatty acid biosynthetic process;GO:0016297~acyl-[acyl-carrier-protein] hydrolase activity	GO:0006633~fatty acid biosynthetic process	GO:0009507~chloroplast;GO:0009536~plastid
Ma03_g33260	0.371086	-1.43017	9.03655e-05	0.00345991	DOWN	sp|Q9LV03|GLUT1_ARATH	Glutamate synthase 1 [NADH], chloroplastic (EC 1.4.1.14) (NADH-dependent glutamate synthase 1) (NADH-GOGAT 1)	GLT1 At5g53460 MYN8.7	Arabidopsis thaliana (Mouse-ear cress)	PATHWAY: Amino-acid biosynthesis; L-glutamate biosynthesis via GLT pathway; L-glutamate from 2-oxoglutarate and L-glutamine (NAD(+) route): step 1/1.; PATHWAY: Energy metabolism; nitrogen metabolism.	GO:0005506~iron ion binding;GO:0010181~FMN binding;GO:0016040~glutamate synthase (NADH) activity;GO:0050660~flavin adenine dinucleotide binding;GO:0051538~3 iron, 4 sulfur cluster binding	GO:0006537~glutamate biosynthetic process;GO:0009735~response to cytokinin;GO:0019676~ammonia assimilation cycle;GO:0046686~response to cadmium ion;GO:0048589~developmental growth;GO:0097054~L-glutamate biosynthetic process	GO:0009507~chloroplast;GO:0009536~plastid;GO:0009570~chloroplast stroma
Ma02_g07780	0.371144	-1.42995	0.000180038	0.00624131	DOWN	sp|Q7XJU2|BH153_ARATH	Transcription factor bHLH153 (BHLH transcription factor alpha) (bHLH alpha) (Basic helix-loop-helix protein 153) (AtbHLH153) (bHLH 153) (bHLH transcription factor bHLH153)	BHLH153 At1g05710 F3F20.16	Arabidopsis thaliana (Mouse-ear cress)	NA	GO:0003677~DNA binding;GO:0003700~sequence-specific DNA binding transcription factor activity;GO:0046983~protein dimerization activity	GO:0006351~transcription, DNA-templated	GO:0005634~nucleus
Ma06_g28880	0.371345	-1.42917	1.01009e-08	1.1286e-06	DOWN	gi|695037563|ref|XP_009406276.1|	PREDICTED: uroporphyrinogen-III C-methyltransferase	NA	Musa acuminata subsp. malaccensis	NA	NA	NA	NA
Ma03_g22450	0.373155	-1.42215	0.000146901	0.00523135	DOWN	sp|Q9S7R5|TSF_ARATH	Protein TWIN SISTER of FT (TFL1-like protein)	TSF At4g20370 F9F13.20	Arabidopsis thaliana (Mouse-ear cress)	NA	GO:0008429~phosphatidylethanolamine binding	GO:0009911~positive regulation of flower development;GO:0048573~photoperiodism, flowering	GO:0005737~cytoplasm
Ma10_g19910	0.373339	-1.42144	1.92434e-08	2.00132e-06	DOWN	sp|Q0INY7|RBS1_ORYSJ	Ribulose bisphosphate carboxylase small chain, chloroplastic (Ribulose bisphosphate carboxylase small chain C) (RuBisCO small subunit) (RuBisCO small subunit C) (EC 4.1.1.39)	RBCS RBCS-C Os12g0274700 LOC_Os12g17600 OsJ_016909 OsJ_17688	Oryza sativa subsp. japonica (Rice)	NA	GO:0004497~monooxygenase activity;GO:0016984~ribulose-bisphosphate carboxylase activity	GO:0009853~photorespiration;GO:0019253~reductive pentose-phosphate cycle	GO:0009507~chloroplast
Ma09_g13330	0.376184	-1.41049	9.32569e-09	1.05373e-06	DOWN	sp|Q38910|XTH23_ARATH	Probable xyloglucan endotransglucosylase/hydrolase protein 23 (At-XTH23) (XTH-23) (EC 2.4.1.207)	XTH23 XTR6 At4g25810 F14M19.90	Arabidopsis thaliana (Mouse-ear cress)	NA	GO:0004553~hydrolase activity, hydrolyzing O-glycosyl compounds;GO:0016762~xyloglucan:xyloglucosyl transferase activity	GO:0010411~xyloglucan metabolic process;GO:0042546~cell wall biogenesis;GO:0071555~cell wall organization	GO:0005618~cell wall;GO:0005794~Golgi apparatus;GO:0048046~apoplast
Ma01_g14050	0.37624	-1.41028	4.85187e-08	4.69528e-06	DOWN	sp|Q9ZQ94|U73C5_ARATH	UDP-glycosyltransferase 73C5 (EC 2.4.1.-) (Cytokinin-O-glucosyltransferase 3) (Deoxynivalenol-glucosyl-transferase 1) (Zeatin O-glucosyltransferase 3) (AtZOG3)	UGT73C5 DOGT1 ZOG3 At2g36800 F13K3.20	Arabidopsis thaliana (Mouse-ear cress)	NA	GO:0008194~UDP-glycosyltransferase activity;GO:0046527~glucosyltransferase activity;GO:0050403~trans-zeatin O-beta-D-glucosyltransferase activity;GO:0050502~cis-zeatin O-beta-D-glucosyltransferase activity;GO:0080043~quercetin 3-O-glucosyltransferase activity;GO:0080044~quercetin 7-O-glucosyltransferase activity;GO:0080046~quercetin 4'-O-glucosyltransferase activity	GO:0016131~brassinosteroid metabolic process;GO:0098754~detoxification	GO:0016021~integral component of membrane;GO:0043231~intracellular membrane-bounded organelle
Ma03_g24180	0.377987	-1.40359	3.28752e-08	3.30467e-06	DOWN	sp|Q9ZPX9|KIC_ARATH	Calcium-binding protein KIC (KCBP-interacting calcium-binding protein)	KIC At2g46600 F13A10.13	Arabidopsis thaliana (Mouse-ear cress)	NA	GO:0005509~calcium ion binding	GO:0010091~trichome branching	NA
Ma07_g12290	0.379862	-1.39645	3.64818e-06	0.000219739	DOWN	sp|Q8VY81|NUD21_ARATH	Nudix hydrolase 21, chloroplastic (AtNUDT21) (EC 3.6.1.-)	NUDT21 NUDX21 At1g73540 T9L24.30	Arabidopsis thaliana (Mouse-ear cress)	NA	GO:0016818~hydrolase activity, acting on acid anhydrides, in phosphorus-containing anhydrides;GO:0046872~metal ion binding	NA	GO:0005634~nucleus;GO:0005737~cytoplasm;GO:0009507~chloroplast
Ma02_g15290	0.380333	-1.39466	2.28956e-09	2.91589e-07	DOWN	sp|Q9SZE8|LBD39_ARATH	LOB domain-containing protein 39 (ASYMMETRIC LEAVES 2-like protein 41) (AS2-like protein 41)	LBD39 ASL41 At4g37540 F19F18.30	Arabidopsis thaliana (Mouse-ear cress)	NA	NA	NA	NA
Ma06_g12740	0.382398	-1.38685	0.000906246	0.0235217	DOWN	sp|Q9FX43|M2K9_ARATH	Mitogen-activated protein kinase kinase 9 (AtMKK9) (MAP kinase kinase 9) (EC 2.7.12.2)	MKK9 MAP2K9 At1g73500 T9L24.32	Arabidopsis thaliana (Mouse-ear cress)	NA	GO:0004674~protein serine/threonine kinase activity;GO:0004708~MAP kinase kinase activity;GO:0005524~ATP binding;GO:0030295~protein kinase activator activity	GO:0007346~regulation of mitotic cell cycle;GO:0009611~response to wounding;GO:0009620~response to fungus;GO:0009651~response to salt stress;GO:0009693~ethylene biosynthetic process;GO:0009873~ethylene-activated signaling pathway;GO:0010120~camalexin biosynthetic process;GO:0010150~leaf senescence;GO:0031098~stress-activated protein kinase signaling cascade;GO:0045893~positive regulation of trans…	GO:0005634~nucleus;GO:0005737~cytoplasm
Ma10_g01890	0.383034	-1.38445	5.98252e-05	0.00243976	DOWN	sp|Q9ZW27|GSTU4_ARATH	Glutathione S-transferase U4 (AtGSTU4) (EC 2.5.1.18) (GST class-tau member 4) (Glutathione S-transferase 22)	GSTU4 GST22 At2g29460 F16P2.16	Arabidopsis thaliana (Mouse-ear cress)	NA	GO:0004364~glutathione transferase activity	GO:0006749~glutathione metabolic process;GO:0009407~toxin catabolic process	GO:0005737~cytoplasm;GO:0005829~cytosol
Ma04_g37350	0.384728	-1.37809	4.18188e-05	0.00184027	DOWN	sp|Q5HZ36|GAT21_ARATH	GATA transcription factor 21	GATA21 GNC At5g56860 MPI10.2	Arabidopsis thaliana (Mouse-ear cress)	NA	GO:0000977~RNA polymerase II regulatory region sequence-specific DNA binding;GO:0001085~RNA polymerase II transcription factor binding;GO:0001228~RNA polymerase II transcription regulatory region sequence-specific DNA binding transcription factor activity involved in positive regulation of transcription;GO:0003682~chromatin binding;GO:0003700~sequence-specific DNA binding transcription factor act…	GO:0006355~regulation of transcription, DNA-templated;GO:0007623~circadian rhythm;GO:0009416~response to light stimulus;GO:0009740~gibberellic acid mediated signaling pathway;GO:0009910~negative regulation of flower development;GO:0010187~negative regulation of seed germination;GO:0010255~glucose mediated signaling pathway;GO:0010380~regulation of chlorophyll biosynthetic process;GO:0010468~regul…	GO:0005634~nucleus;GO:0005667~transcription factor complex
Ma07_g07940	0.384741	-1.37804	5.45254e-06	0.000308628	DOWN	sp|Q9SA72|Y1357_ARATH	Probable receptor-like protein kinase At1g30570 (EC 2.7.11.-)	At1g30570 T5I8.2	Arabidopsis thaliana (Mouse-ear cress)	NA	GO:0004674~protein serine/threonine kinase activity;GO:0005524~ATP binding	GO:0009741~response to brassinosteroid;GO:0009826~unidimensional cell growth	GO:0005886~plasma membrane;GO:0016021~integral component of membrane
Ma04_g23980	0.386878	-1.37005	4.23961e-06	0.000249854	DOWN	sp|Q6NKQ9|CRR15_ARATH	Cysteine-rich repeat secretory protein 15 (Plasmodesmata-located protein 8) (PDLP8)	CRRSP15 At3g60720 T4C21_130	Arabidopsis thaliana (Mouse-ear cress)	NA	NA	GO:0016032~viral process	GO:0009506~plasmodesma;GO:0016021~integral component of membrane
Ma04_g20240	0.392202	-1.35033	2.25268e-06	0.000144982	DOWN	sp|Q9FGK8|SC16B_ARATH	Protein transport protein SEC16B homolog (Protein MAIGO 5 homolog)	SEC16B At5g47490 MNJ7.8	Arabidopsis thaliana (Mouse-ear cress)	NA	NA	GO:0015031~protein transport;GO:0048208~COPII vesicle coating	GO:0000139~Golgi membrane;GO:0005783~endoplasmic reticulum
Ma04_g22020	0.395154	-1.33951	4.30035e-06	0.000252007	DOWN	sp|Q8LFG1|AMY2_ARATH	Probable alpha-amylase 2 (AtAMY2) (EC 3.2.1.1) (1,4-alpha-D-glucan glucanohydrolase)	AMY2 At1g76130 T23E18.6	Arabidopsis thaliana (Mouse-ear cress)	NA	GO:0004556~alpha-amylase activity;GO:0005509~calcium ion binding	GO:0005975~carbohydrate metabolic process	GO:0005576~extracellular region;GO:0005829~cytosol
Ma09_g11360	0.396009	-1.3364	0.000688921	0.0188753	DOWN	sp|Q9M5A9|GPT1_ARATH	Glucose-6-phosphate/phosphate translocator 1, chloroplastic	GPT1 At5g54800 MBG8.6	Arabidopsis thaliana (Mouse-ear cress)	NA	GO:0005315~inorganic phosphate transmembrane transporter activity;GO:0015120~phosphoglycerate transmembrane transporter activity;GO:0015152~glucose-6-phosphate transmembrane transporter activity;GO:0019904~protein domain specific binding;GO:0071917~triose-phosphate transmembrane transporter activity	GO:0007033~vacuole organization;GO:0009553~embryo sac development;GO:0009624~response to nematode;GO:0009793~embryo development ending in seed dormancy;GO:0010152~pollen maturation;GO:0015713~phosphoglycerate transport;GO:0015714~phosphoenolpyruvate transport;GO:0015760~glucose-6-phosphate transport;GO:0034389~lipid particle organization;GO:0035436~triose phosphate transmembrane transport	GO:0009536~plastid;GO:0016021~integral component of membrane;GO:0031969~chloroplast membrane
Ma04_g32330	0.39803	-1.32905	2.34276e-07	1.91342e-05	DOWN	gi|695021747|ref|XP_009397972.1|	PREDICTED: prolyl endopeptidase-like	NA	Musa acuminata subsp. malaccensis	NA	NA	NA	NA
Ma08_g09150	0.398865	-1.32603	1.33994e-08	1.46448e-06	DOWN	gi|695081045|ref|XP_009388016.1|	PREDICTED: polyphenol oxidase, chloroplastic-like	NA	Musa acuminata subsp. malaccensis	NA	NA	NA	NA
Ma02_g16410	0.401867	-1.31521	1.14713e-06	7.9443e-05	DOWN	sp|Q0V865|FAFL_ARATH	Protein FAF-like, chloroplastic	At5g22090 T6G21.200	Arabidopsis thaliana (Mouse-ear cress)	NA	NA	NA	GO:0009507~chloroplast
Ma02_g14230	0.402147	-1.3142	0.000570564	0.0162857	DOWN	gi|695005226|ref|XP_009389056.1|	PREDICTED: uncharacterized protein LOC103975724	NA	Musa acuminata subsp. malaccensis	NA	NA	NA	NA
Ma03_g11910	0.403124	-1.3107	1.28426e-07	1.1178e-05	DOWN	sp|Q8VZQ2|MYB61_ARATH	Transcription factor MYB61 (Myb-related protein 61) (AtMYB61)	MYB61 At1g09540 F14J9.20	Arabidopsis thaliana (Mouse-ear cress)	NA	GO:0000981~sequence-specific DNA binding RNA polymerase II transcription factor activity;GO:0001135~RNA polymerase II transcription factor recruiting transcription factor activity;GO:0003700~sequence-specific DNA binding transcription factor activity;GO:0043565~sequence-specific DNA binding;GO:0044212~transcription regulatory region DNA binding	GO:0006351~transcription, DNA-templated;GO:0006357~regulation of transcription from RNA polymerase II promoter;GO:0009733~response to auxin;GO:0010087~phloem or xylem histogenesis;GO:0010089~xylem development;GO:0010119~regulation of stomatal movement;GO:0010214~seed coat development;GO:0030154~cell differentiation;GO:0048364~root development	GO:0005634~nucleus
Ma08_g14660	0.405249	-1.30312	1.58292e-05	0.000788757	DOWN	gi|743772128|ref|XP_010916364.1|	PREDICTED: uncharacterized protein LOC105041199	NA	Elaeis guineensis	NA	NA	NA	NA
Ma09_g15110	0.408593	-1.29126	0.000105026	0.00395075	DOWN	gi|695058685|ref|XP_009417664.1|	PREDICTED: uncharacterized protein LOC103998025 isoform X1	NA	Musa acuminata subsp. malaccensis	NA	NA	NA	NA
Ma06_g13490	0.40866	-1.29103	0.000673215	0.0185464	DOWN	sp|Q9LSG3|GAUT8_ARATH	Galacturonosyltransferase 8 (EC 2.4.1.-) (Glycosyltransferase QUASIMODO1)	GAUT8 QUA1 At3g25140 MJL12.8	Arabidopsis thaliana (Mouse-ear cress)	PATHWAY: Glycan metabolism; pectin biosynthesis.	GO:0016757~transferase activity, transferring glycosyl groups;GO:0047262~polygalacturonate 4-alpha-galacturonosyltransferase activity	GO:0007155~cell adhesion;GO:0010289~homogalacturonan biosynthetic process;GO:0045489~pectin biosynthetic process	GO:0000139~Golgi membrane;GO:0005739~mitochondrion;GO:0005768~endosome;GO:0005794~Golgi apparatus;GO:0005802~trans-Golgi network;GO:0016021~integral component of membrane
Ma04_g18920	0.409	-1.28983	7.06235e-05	0.0027711	DOWN	sp|Q6DBP4|PAE8_ARATH	Pectin acetylesterase 8 (EC 3.1.1.-)	PAE8 At4g19420	Arabidopsis thaliana (Mouse-ear cress)	NA	GO:0052793~pectin acetylesterase activity	GO:0071555~cell wall organization	GO:0005576~extracellular region;GO:0009505~plant-type cell wall
Ma09_g03880	0.409542	-1.28792	9.12458e-08	8.22021e-06	DOWN	gi|695056043|ref|XP_009416227.1|	PREDICTED: uncharacterized protein LOC103996897 isoform X1	NA	Musa acuminata subsp. malaccensis	NA	NA	NA	NA
Ma09_g11240	0.41023	-1.2855	6.94331e-08	6.50119e-06	DOWN	sp|Q7EZ57|HS188_ORYSJ	18.8 kDa class V heat shock protein (18.8 kDa heat shock protein) (OsHsp18.8)	HSP18.8 Os07g0517100 LOC_Os07g33350 OsJ_24457 OSJNBa0036M16.111-1 OSJNBa0036M16.111-2 P0650C03.26-1 P0650C03.26-2	Oryza sativa subsp. japonica (Rice)	NA	NA	GO:0009408~response to heat	GO:0005737~cytoplasm
Ma05_g07130	0.413175	-1.27517	2.5762e-05	0.00120712	DOWN	sp|Q8H3P9|HAK7_ORYSJ	Potassium transporter 7 (OsHAK7)	HAK7 Os07g0669700 LOC_Os07g47350 P0625E02.129	Oryza sativa subsp. japonica (Rice)	NA	GO:0015079~potassium ion transmembrane transporter activity	NA	GO:0016020~membrane;GO:0016021~integral component of membrane
Ma11_g14440	0.414387	-1.27095	0.000133493	0.00483987	DOWN	NA	NA	NA	NA	NA	NA	NA	NA
Ma08_g22100	0.417327	-1.26075	3.44258e-06	0.000209454	DOWN	sp|P09233|SODM1_MAIZE	Superoxide dismutase [Mn] 3.1, mitochondrial (EC 1.15.1.1)	SODA.4 SOD3 SOD3.1	Zea mays (Maize)	NA	GO:0004784~superoxide dismutase activity;GO:0030145~manganese ion binding	GO:0000302~response to reactive oxygen species;GO:0006979~response to oxidative stress;GO:0009410~response to xenobiotic stimulus;GO:0009635~response to herbicide;GO:0051289~protein homotetramerization	GO:0005739~mitochondrion;GO:0005759~mitochondrial matrix
Ma04_g06150	0.418302	-1.25738	1.57585e-06	0.000106436	DOWN	sp|Q8W3M4|Y4744_ARATH	Uncharacterized protein At4g06744	At4g06744 F15N16	Arabidopsis thaliana (Mouse-ear cress)	NA	NA	NA	GO:0005576~extracellular region
Ma04_g02280	0.41892	-1.25525	1.74768e-05	0.000865377	DOWN	sp|Q38857|XTH22_ARATH	Xyloglucan endotransglucosylase/hydrolase protein 22 (At-XTH22) (XTH-22) (EC 2.4.1.207) (Touch protein 4)	XTH22 TCH4 At5g57560 MUA2.13	Arabidopsis thaliana (Mouse-ear cress)	NA	GO:0004553~hydrolase activity, hydrolyzing O-glycosyl compounds;GO:0016762~xyloglucan:xyloglucosyl transferase activity	GO:0009408~response to heat;GO:0009409~response to cold;GO:0009612~response to mechanical stimulus;GO:0009664~plant-type cell wall organization;GO:0009733~response to auxin;GO:0009741~response to brassinosteroid;GO:0010411~xyloglucan metabolic process;GO:0042546~cell wall biogenesis	GO:0005618~cell wall;GO:0005794~Golgi apparatus;GO:0048046~apoplast
Ma04_g18390	0.419537	-1.25313	8.17918e-08	7.47214e-06	DOWN	sp|O23553|BAM3_ARATH	Beta-amylase 3, chloroplastic (EC 3.2.1.2) (1,4-alpha-D-glucan maltohydrolase) (Beta-amylase 8) (Chloroplast beta-amylase) (CT-BMY)	BAM3 BMY8 CTBMY At4g17090 dl4575c FCAALL.5	Arabidopsis thaliana (Mouse-ear cress)	NA	GO:0016161~beta-amylase activity	GO:0000024~maltose biosynthetic process;GO:0005983~starch catabolic process;GO:0009409~response to cold	GO:0009570~chloroplast stroma
Ma11_g21980	0.420038	-1.25141	0.00025612	0.00835823	DOWN	NA	NA	NA	NA	NA	NA	NA	NA
Ma01_g12710	0.422098	-1.24435	4.05536e-06	0.000240885	DOWN	sp|Q8S9J6|ASPA_ARATH	Aspartyl protease family protein At5g10770 (EC 3.4.23.-)	At5g10770 T30N20_40	Arabidopsis thaliana (Mouse-ear cress)	NA	GO:0004190~aspartic-type endopeptidase activity	GO:0006508~proteolysis;GO:0030163~protein catabolic process	GO:0005886~plasma membrane;GO:0031225~anchored component of membrane
Ma09_g08770	0.422199	-1.244	8.33723e-08	7.57051e-06	DOWN	sp|Q93Y08|AB1K8_ARATH	Protein ACTIVITY OF BC1 COMPLEX KINASE 8, chloroplastic (ABC1-LIKE KINASE 8) (EC 2.7.11.1) (ABC2 homolog protein 13) (AtATH13) (Oxidative stress-related ABC1-like protein 1, chloroplastic) (AtOSA1)	ABC1K8 ATH13 OSA1 At5g64940 MXK3.17	Arabidopsis thaliana (Mouse-ear cress)	NA	GO:0005215~transporter activity;GO:0005524~ATP binding;GO:0016301~kinase activity	GO:0006979~response to oxidative stress;GO:0007623~circadian rhythm;GO:0009644~response to high light intensity;GO:0010150~leaf senescence;GO:0034599~cellular response to oxidative stress;GO:0042542~response to hydrogen peroxide;GO:0046467~membrane lipid biosynthetic process;GO:0046686~response to cadmium ion;GO:0055072~iron ion homeostasis;GO:1901031~regulation of response to reactive oxygen spe…	GO:0009507~chloroplast;GO:0009941~chloroplast envelope;GO:0016021~integral component of membrane;GO:0031969~chloroplast membrane
Ma06_g34820	0.422896	-1.24162	7.79711e-05	0.00303169	DOWN	sp|Q9SK03|RAP27_ARATH	Ethylene-responsive transcription factor RAP2-7 (Protein RELATED TO APETALA2 7) (Protein TARGET OF EAT 1)	RAP2-7 TOE1 At2g28550 T17D12.11	Arabidopsis thaliana (Mouse-ear cress)	NA	GO:0003677~DNA binding;GO:0003700~sequence-specific DNA binding transcription factor activity	GO:0006351~transcription, DNA-templated;GO:0007275~multicellular organismal development;GO:0009873~ethylene-activated signaling pathway	GO:0005634~nucleus
Ma11_g00930	0.424354	-1.23666	1.6538e-07	1.41212e-05	DOWN	sp|Q9FHX5|E1310_ARATH	Glucan endo-1,3-beta-glucosidase 10 (EC 3.2.1.39) ((1->3)-beta-glucan endohydrolase 10) ((1->3)-beta-glucanase 10) (Beta-1,3-endoglucanase 10) (Beta-1,3-glucanase 10) (Putative plasmodesmal associated protein) (AtBG_ppap)	At5g42100 MJC20.21	Arabidopsis thaliana (Mouse-ear cress)	NA	GO:0030247~polysaccharide binding;GO:0042973~glucan endo-1,3-beta-D-glucosidase activity	GO:0005975~carbohydrate metabolic process;GO:0006952~defense response;GO:0007154~cell communication;GO:0071555~cell wall organization	GO:0005618~cell wall;GO:0005783~endoplasmic reticulum;GO:0005886~plasma membrane;GO:0009505~plant-type cell wall;GO:0009506~plasmodesma;GO:0031225~anchored component of membrane;GO:0046658~anchored component of plasma membrane
Ma03_g14690	0.427507	-1.22598	7.42854e-07	5.37593e-05	DOWN	sp|Q0E4K1|CATA1_ORYSJ	Catalase isozyme A (CAT-A) (EC 1.11.1.6)	CATA Os02g0115700 LOC_Os02g02400 OJ1442_E05.8-1 OsJ_004973 P0036E06.27-1	Oryza sativa subsp. japonica (Rice)	NA	GO:0004096~catalase activity;GO:0020037~heme binding;GO:0046872~metal ion binding	GO:0042542~response to hydrogen peroxide;GO:0042744~hydrogen peroxide catabolic process	GO:0005739~mitochondrion;GO:0005777~peroxisome;GO:0009514~glyoxysome
Ma09_g16960	0.428098	-1.22399	5.4219e-05	0.00225818	DOWN	gi|695059048|ref|XP_009417865.1|	PREDICTED: uncharacterized protein LOC103998189 isoform X2	NA	Musa acuminata subsp. malaccensis	NA	NA	NA	NA
Ma09_g20310	0.428595	-1.22231	1.11481e-07	9.8549e-06	DOWN	sp|Q93VK5|LUT5_ARATH	Protein LUTEIN DEFICIENT 5, chloroplastic (EC 1.14.-.-) (Cytochrome P450 97A3)	CYP97A3 LUT5 At1g31800 F5M6.19	Arabidopsis thaliana (Mouse-ear cress)	NA	GO:0005506~iron ion binding;GO:0010291~carotene beta-ring hydroxylase activity;GO:0016705~oxidoreductase activity, acting on paired donors, with incorporation or reduction of molecular oxygen;GO:0020037~heme binding	GO:0016117~carotenoid biosynthetic process;GO:0016123~xanthophyll biosynthetic process	GO:0009507~chloroplast;GO:0009941~chloroplast envelope
Ma09_g26920	0.428996	-1.22096	0.00139431	0.0333393	DOWN	sp|Q9LN68|GATL1_ARATH	Probable galacturonosyltransferase-like 1 (EC 2.4.1.-) (Protein GAOLAOZHUANGREN 1) (Protein PARVUS)	GATL1 GLZ1 PARVUS At1g19300 F18O14.2	Arabidopsis thaliana (Mouse-ear cress)	PATHWAY: Glycan metabolism; pectin biosynthesis.	GO:0016757~transferase activity, transferring glycosyl groups;GO:0047262~polygalacturonate 4-alpha-galacturonosyltransferase activity	GO:0010051~xylem and phloem pattern formation;GO:0010417~glucuronoxylan biosynthetic process;GO:0032504~multicellular organism reproduction;GO:0045489~pectin biosynthetic process;GO:0048366~leaf development;GO:0052386~cell wall thickening	GO:0005783~endoplasmic reticulum;GO:0005789~endoplasmic reticulum membrane;GO:0005794~Golgi apparatus;GO:0016021~integral component of membrane
Ma08_g12690	0.430165	-1.21704	2.51064e-06	0.000158863	DOWN	sp|P50156|TIP11_ORYSJ	Probable aquaporin TIP1-1 (Tonoplast intrinsic protein 1-1) (OsTIP1;1) (rTIP1)	TIP1-1 YK333 Os03g0146100 LOC_Os03g05290 OsJ_009057 OSJNBa0067N01.16	Oryza sativa subsp. japonica (Rice)	NA	GO:0015250~water channel activity	GO:0034220~ion transmembrane transport	GO:0005887~integral component of plasma membrane;GO:0009705~plant-type vacuole membrane;GO:0042807~central vacuole
Ma04_g05090	0.431716	-1.21184	4.44857e-05	0.00192938	DOWN	sp|Q9SX83|DTX33_ARATH	Protein DETOXIFICATION 33 (AtDTX33) (Multidrug and toxic compound extrusion protein 33) (MATE protein 33)	DTX33 At1g47530 F16N3.20	Arabidopsis thaliana (Mouse-ear cress)	NA	GO:0015238~drug transmembrane transporter activity;GO:0015297~antiporter activity	GO:0006855~drug transmembrane transport	GO:0005774~vacuolar membrane;GO:0016021~integral component of membrane
Ma08_g03750	0.43179	-1.2116	1.79272e-05	0.00088476	DOWN	sp|Q9LK35|THE1_ARATH	Receptor-like protein kinase THESEUS 1 (EC 2.7.11.-)	THE1 At5g54380 GA469.3	Arabidopsis thaliana (Mouse-ear cress)	NA	GO:0004672~protein kinase activity;GO:0004674~protein serine/threonine kinase activity;GO:0005524~ATP binding	GO:0046777~protein autophosphorylation	GO:0005886~plasma membrane;GO:0009506~plasmodesma;GO:0016021~integral component of membrane
Ma06_g06960	0.431934	-1.21112	3.61973e-07	2.86302e-05	DOWN	sp|O64495|SBT12_ARATH	Subtilisin-like protease SBT1.2 (EC 3.4.21.-) (Cucumisin-like serine protease SDD1) (Protein STOMATAL DENSITY AND DISTRIBUTION 1) (Subtilase subfamily 1 member 2) (AtSBT1.2) (Subtilisin-like protease SDD1)	SBT1.2 SDD1 At1g04110 F20D22.12	Arabidopsis thaliana (Mouse-ear cress)	NA	GO:0004252~serine-type endopeptidase activity	GO:0010103~stomatal complex morphogenesis;GO:0042127~regulation of cell proliferation	GO:0009897~external side of plasma membrane;GO:0048046~apoplast
Ma01_g16460	0.432503	-1.20922	0.000220792	0.0073971	DOWN	gi|694999068|ref|XP_009407487.1|	PREDICTED: uncharacterized protein LOC103990157	NA	Musa acuminata subsp. malaccensis	NA	NA	NA	NA
Ma04_g13550	0.433392	-1.20626	2.29863e-07	1.8825e-05	DOWN	sp|Q9C998|RPI1_ARATH	Probable ribose-5-phosphate isomerase 1 (EC 5.3.1.6) (Phosphoriboisomerase 1) (Protein RADIAL SWELLING 10)	RPI1 RSW10 At1g71100 F23N20.9	Arabidopsis thaliana (Mouse-ear cress)	PATHWAY: Carbohydrate degradation; pentose phosphate pathway; D-ribose 5-phosphate from D-ribulose 5-phosphate (non-oxidative stage): step 1/1.	GO:0004751~ribose-5-phosphate isomerase activity	GO:0009052~pentose-phosphate shunt, non-oxidative branch;GO:0030244~cellulose biosynthetic process;GO:0046109~uridine biosynthetic process;GO:0080167~response to karrikin	GO:0005737~cytoplasm;GO:0005829~cytosol
Ma10_g11380	0.434221	-1.2035	0.000410852	0.0123362	DOWN	sp|P46252|RLA2A_MAIZE	60S acidic ribosomal protein P2A (P2)	RPP2A RPP2	Zea mays (Maize)	NA	GO:0003735~structural constituent of ribosome;GO:0044877~macromolecular complex binding	GO:0006414~translational elongation	GO:0022625~cytosolic large ribosomal subunit
Ma06_g07420	0.435234	-1.20014	5.44079e-07	4.10875e-05	DOWN	sp|Q8L7A0|TAUE3_ARATH	Sulfite exporter TauE/SafE family protein 3	At2g25737 F17H15 F3N11	Arabidopsis thaliana (Mouse-ear cress)	NA	NA	NA	GO:0016021~integral component of membrane
Ma10_g00630	0.436294	-1.19663	0.000157797	0.00555356	DOWN	sp|Q5QMN5|RDR3_ORYSJ	Probable RNA-dependent RNA polymerase 3 (OsRDR3) (EC 2.7.7.48)	RDR3 Os01g0197900 LOC_Os01g10130 B1046G12.12 B1046G12.13 OsJ_00745 P0419B01.24 P0419B01.25	Oryza sativa subsp. japonica (Rice)	NA	GO:0003723~RNA binding;GO:0003968~RNA-directed RNA polymerase activity	GO:0031047~gene silencing by RNA	NA
Ma04_g08860	0.436989	-1.19433	0.00193232	0.0427043	DOWN	gi|695019286|ref|XP_009396643.1|	PREDICTED: cyclin-K-like	NA	Musa acuminata subsp. malaccensis	NA	NA	NA	NA
Ma03_g02760	0.438951	-1.18787	0.00101409	0.0257645	DOWN	sp|Q96520|PER12_ARATH	Peroxidase 12 (Atperox P12) (EC 1.11.1.7) (ATP4a) (PRXR6)	PER12 P12 At1g71695 F14O23.6 F26A9.5	Arabidopsis thaliana (Mouse-ear cress)	NA	GO:0004601~peroxidase activity;GO:0020037~heme binding;GO:0046872~metal ion binding	GO:0006979~response to oxidative stress;GO:0009664~plant-type cell wall organization;GO:0042744~hydrogen peroxide catabolic process	GO:0005576~extracellular region;GO:0005618~cell wall;GO:0005773~vacuole;GO:0009505~plant-type cell wall;GO:0009506~plasmodesma;GO:0016020~membrane
Ma06_g30090	0.439095	-1.18739	1.97706e-06	0.000129179	DOWN	sp|Q9LTX9|HSP7G_ARATH	Heat shock 70 kDa protein 7, chloroplastic (Chloroplast heat shock protein 70-2) (cpHsc70-2) (Heat shock protein 70-7) (AtHsp70-7)	HSP70-7 CPHSC70-2 HSC70-7 At5g49910 K9P8.5	Arabidopsis thaliana (Mouse-ear cress)	NA	GO:0005524~ATP binding;GO:0051082~unfolded protein binding	GO:0006457~protein folding;GO:0009408~response to heat;GO:0045036~protein targeting to chloroplast;GO:0046686~response to cadmium ion	GO:0009507~chloroplast;GO:0009532~plastid stroma;GO:0009570~chloroplast stroma;GO:0009579~thylakoid;GO:0009941~chloroplast envelope;GO:0048046~apoplast
Ma09_g08490	0.439709	-1.18538	6.20098e-07	4.62993e-05	DOWN	sp|A2XNS1|ACT3_ORYSI	Actin-3	ACT3 AC3 RAC3 OsI_013714	Oryza sativa subsp. indica (Rice)	NA	GO:0005524~ATP binding	NA	GO:0005737~cytoplasm;GO:0005856~cytoskeleton
Ma09_g26570	0.440526	-1.1827	2.58887e-07	2.09169e-05	DOWN	sp|Q8GYM1|GSTUM_ARATH	Glutathione S-transferase U22 (AtGSTU22) (EC 2.5.1.18) (GST class-tau member 22)	GSTU22 At1g78340 F3F9.13	Arabidopsis thaliana (Mouse-ear cress)	NA	GO:0004364~glutathione transferase activity	GO:0006749~glutathione metabolic process;GO:0009407~toxin catabolic process	GO:0005737~cytoplasm;GO:0005829~cytosol
Ma00_g01680	0.445679	-1.16592	2.78851e-05	0.00128941	DOWN	gi|695079906|ref|XP_009387385.1|	PREDICTED: uncharacterized protein LOC103974314	NA	Musa acuminata subsp. malaccensis	NA	NA	NA	NA
Ma04_g05290	0.446706	-1.1626	1.88026e-06	0.000123932	DOWN	sp|Q9FLC0|PER52_ARATH	Peroxidase 52 (Atperox P52) (EC 1.11.1.7) (ATP49)	PER52 P52 At5g05340 K18I23.14	Arabidopsis thaliana (Mouse-ear cress)	NA	GO:0004601~peroxidase activity;GO:0020037~heme binding;GO:0046872~metal ion binding	GO:0006979~response to oxidative stress;GO:0009809~lignin biosynthetic process;GO:0010089~xylem development;GO:0042744~hydrogen peroxide catabolic process;GO:1901430~positive regulation of syringal lignin biosynthetic process	GO:0005618~cell wall;GO:0005794~Golgi apparatus;GO:0005829~cytosol;GO:0048046~apoplast
Ma06_g21680	0.448567	-1.1566	5.85246e-07	4.39754e-05	DOWN	gi|695035991|ref|XP_009405433.1|	PREDICTED: late embryogenesis abundant protein Lea5-D	NA	Musa acuminata subsp. malaccensis	NA	NA	NA	NA
Ma08_g17130	0.456326	-1.13186	8.46356e-07	6.02798e-05	DOWN	sp|Q01595|CCDP_MAIZE	Cortical cell-delineating protein (Root-specific protein ZRP3)	NA	Zea mays (Maize)	NA	NA	NA	NA
Ma03_g26350	0.456928	-1.12996	3.45373e-05	0.00156098	DOWN	sp|Q9SIN1|TTL3_ARATH	Inactive TPR repeat-containing thioredoxin TTL3 (Tetratricopeptide repeat thioredoxin-like 3) (VH1-interacting TPR-containing protein)	TTL3 VIT At2g42580 F14N22.15	Arabidopsis thaliana (Mouse-ear cress)	NA	NA	GO:0006970~response to osmotic stress;GO:0009734~auxin-activated signaling pathway;GO:0009742~brassinosteroid mediated signaling pathway;GO:0010305~leaf vascular tissue pattern formation;GO:0045454~cell redox homeostasis	GO:0005623~cell
Ma10_g09630	0.457409	-1.12844	2.57843e-05	0.00120712	DOWN	sp|Q9ZQX8|NET1C_ARATH	Protein NETWORKED 1C	NET1C At4g02710 T10P11.22	Arabidopsis thaliana (Mouse-ear cress)	NA	GO:0003779~actin binding	NA	GO:0005886~plasma membrane
Ma07_g10980	0.458467	-1.12511	0.00181603	0.040951	DOWN	sp|Q9FNX5|DRP1E_ARATH	Dynamin-related protein 1E (Dynamin-like protein 4) (Dynamin-like protein DLP2) (Dynamin-like protein E)	DRP1E ADL1E ADL4 DLP2 At3g60190 T2O9.170	Arabidopsis thaliana (Mouse-ear cress)	NA	GO:0003924~GTPase activity;GO:0005525~GTP binding;GO:0008017~microtubule binding	GO:0000266~mitochondrial fission;GO:0007049~cell cycle;GO:0016192~vesicle-mediated transport;GO:0046686~response to cadmium ion;GO:0050832~defense response to fungus;GO:0051301~cell division	GO:0005739~mitochondrion;GO:0005773~vacuole;GO:0005774~vacuolar membrane;GO:0005874~microtubule;GO:0005886~plasma membrane;GO:0009506~plasmodesma;GO:0009524~phragmoplast
Ma11_g23880	0.458986	-1.12348	1.52433e-06	0.000103421	DOWN	NA	NA	NA	NA	NA	NA	NA	NA
Ma08_g03130	0.45919	-1.12284	0.00168584	0.0387382	DOWN	sp|Q9ZSS6|THD1_ARATH	Threonine dehydratase biosynthetic, chloroplastic (EC 4.3.1.19) (Threonine deaminase) (TD)	OMR1 At3g10050 T22K18.12	Arabidopsis thaliana (Mouse-ear cress)	PATHWAY: Amino-acid biosynthesis; L-isoleucine biosynthesis; 2-oxobutanoate from L-threonine: step 1/1.	GO:0004794~L-threonine ammonia-lyase activity;GO:0030170~pyridoxal phosphate binding	GO:0009097~isoleucine biosynthetic process	GO:0009507~chloroplast
Ma10_g27810	0.460913	-1.11743	2.39621e-06	0.000152586	DOWN	sp|Q9FLC0|PER52_ARATH	Peroxidase 52 (Atperox P52) (EC 1.11.1.7) (ATP49)	PER52 P52 At5g05340 K18I23.14	Arabidopsis thaliana (Mouse-ear cress)	NA	GO:0004601~peroxidase activity;GO:0020037~heme binding;GO:0046872~metal ion binding	GO:0006979~response to oxidative stress;GO:0009809~lignin biosynthetic process;GO:0010089~xylem development;GO:0042744~hydrogen peroxide catabolic process;GO:1901430~positive regulation of syringal lignin biosynthetic process	GO:0005618~cell wall;GO:0005794~Golgi apparatus;GO:0005829~cytosol;GO:0048046~apoplast
Ma05_g11960	0.463151	-1.11045	4.50523e-06	0.000262421	DOWN	sp|Q0V7R1|GATL3_ARATH	Probable galacturonosyltransferase-like 3 (EC 2.4.1.-)	GATL3 At1g13250 T6J4.1 T6J4.2	Arabidopsis thaliana (Mouse-ear cress)	PATHWAY: Glycan metabolism; pectin biosynthesis.	GO:0016757~transferase activity, transferring glycosyl groups;GO:0047262~polygalacturonate 4-alpha-galacturonosyltransferase activity	GO:0000271~polysaccharide biosynthetic process;GO:0045489~pectin biosynthetic process;GO:0071555~cell wall organization	GO:0000139~Golgi membrane;GO:0005794~Golgi apparatus;GO:0016021~integral component of membrane
Ma08_g22760	0.465619	-1.10278	0.00182093	0.0409758	DOWN	gi|721609456|ref|XP_010234364.1|	PREDICTED: tyrosine-specific transport protein isoform X3	NA	Brachypodium distachyon	NA	NA	NA	NA
Ma08_g23630	0.470039	-1.08915	0.000450463	0.0132347	DOWN	sp|A1A698|OHK4_ORYSJ	Probable histidine kinase 4 (OsHK4) (EC 2.7.13.3) (OsCRL1b)	HK4 OHK4 Os03g0717700 LOC_Os03g50860 OsJ_12359	Oryza sativa subsp. japonica (Rice)	NA	GO:0000155~phosphorelay sensor kinase activity;GO:0004673~protein histidine kinase activity;GO:0019955~cytokine binding	GO:0006468~protein phosphorylation;GO:0009736~cytokinin-activated signaling pathway	GO:0005622~intracellular;GO:0005886~plasma membrane;GO:0016021~integral component of membrane
Ma04_g05010	0.471024	-1.08613	0.000118096	0.00435521	DOWN	sp|Q0ZPV7|CXE1_ACTER	Carboxylesterase 1 (AeCXE1) (EC 3.1.1.1)	CXE1	Actinidia eriantha (Velvet vine) (Actinidia fulvicoma var. lanata)	NA	GO:0052689~carboxylic ester hydrolase activity	GO:0008152~metabolic process	NA
Ma06_g04330	0.4721	-1.08283	2.95914e-06	0.000183381	DOWN	sp|Q9SN86|MDHP_ARATH	Malate dehydrogenase, chloroplastic (EC 1.1.1.37) (Chloroplastic malate dehydrogenase) (Chloroplastic MDH) (cpNAD-MDH) (Plastidic NAD-dependent malate dehydrogenase) (pNAD-MDH)	At3g47520 F1P2.70	Arabidopsis thaliana (Mouse-ear cress)	NA	GO:0008746~NAD(P)+ transhydrogenase activity;GO:0030060~L-malate dehydrogenase activity	GO:0005975~carbohydrate metabolic process;GO:0006099~tricarboxylic acid cycle;GO:0006108~malate metabolic process;GO:0009409~response to cold;GO:0009735~response to cytokinin;GO:0009793~embryo development ending in seed dormancy	GO:0005739~mitochondrion;GO:0005774~vacuolar membrane;GO:0009507~chloroplast;GO:0009532~plastid stroma;GO:0009536~plastid;GO:0009570~chloroplast stroma;GO:0009941~chloroplast envelope;GO:0010319~stromule;GO:0016020~membrane;GO:0048046~apoplast
Ma03_g18240	0.472532	-1.08151	7.35239e-05	0.00287739	DOWN	gi|695011688|ref|XP_009392571.1|	PREDICTED: two-component response regulator ARR3-like	NA	Musa acuminata subsp. malaccensis	NA	NA	NA	NA
Ma04_g07520	0.473031	-1.07999	0.000328836	0.0102313	DOWN	sp|Q9SHP0|SERB2_ARATH	Phosphoserine aminotransferase 2, chloroplastic (AtPSAT2) (EC 2.6.1.52)	PSAT2 At2g17630 T19E12.3	Arabidopsis thaliana (Mouse-ear cress)	PATHWAY: Amino-acid biosynthesis; L-serine biosynthesis; L-serine from 3-phospho-D-glycerate: step 2/3.	GO:0004648~O-phospho-L-serine:2-oxoglutarate aminotransferase activity	GO:0006564~L-serine biosynthetic process;GO:0046686~response to cadmium ion	GO:0009507~chloroplast;GO:0009534~chloroplast thylakoid;GO:0009570~chloroplast stroma
Ma09_g07210	0.474294	-1.07615	0.000419427	0.0125561	DOWN	gi|695056759|ref|XP_009416616.1|	PREDICTED: uncharacterized protein LOC103997178	NA	Musa acuminata subsp. malaccensis	NA	NA	NA	NA
Ma05_g14960	0.478677	-1.06287	0.000192211	0.00661753	DOWN	sp|C0LGF4|FEI1_ARATH	LRR receptor-like serine/threonine-protein kinase FEI 1 (EC 2.7.11.1)	FEI1 At1g31420 T8E3.2	Arabidopsis thaliana (Mouse-ear cress)	NA	GO:0004674~protein serine/threonine kinase activity;GO:0005524~ATP binding	GO:0030244~cellulose biosynthetic process	GO:0005886~plasma membrane;GO:0016021~integral component of membrane
Ma05_g26840	0.478806	-1.06249	6.05363e-05	0.00246208	DOWN	gi|695029408|ref|XP_009402123.1|	PREDICTED: calcium-binding protein CML38-like	NA	Musa acuminata subsp. malaccensis	NA	NA	NA	NA
Ma07_g28940	0.480254	-1.05813	5.29776e-06	0.000301001	DOWN	sp|Q9LXV3|DIT1_ARATH	Dicarboxylate transporter 1, chloroplastic (2-oxoglutarate/malate translocator 1) (AtpOMT1)	DIT1 At5g12860 T24H18.30	Arabidopsis thaliana (Mouse-ear cress)	NA	GO:0015131~oxaloacetate transmembrane transporter activity;GO:0015139~alpha-ketoglutarate transmembrane transporter activity;GO:0015140~malate transmembrane transporter activity	GO:0006814~sodium ion transport;GO:0009624~response to nematode;GO:0015729~oxaloacetate transport;GO:0015742~alpha-ketoglutarate transport;GO:0019676~ammonia assimilation cycle;GO:0071423~malate transmembrane transport	GO:0005739~mitochondrion;GO:0009507~chloroplast;GO:0009534~chloroplast thylakoid;GO:0009536~plastid;GO:0009706~chloroplast inner membrane;GO:0009941~chloroplast envelope;GO:0016020~membrane;GO:0016021~integral component of membrane
Ma10_g30120	0.480432	-1.0576	7.00287e-05	0.00275856	DOWN	gi|695069021|ref|XP_009381474.1|	PREDICTED: carbonyl reductase family member 4-like	NA	Musa acuminata subsp. malaccensis	NA	NA	NA	NA
Ma07_g21900	0.480732	-1.05669	1.95434e-05	0.000945888	DOWN	sp|D9J100|AAMT3_MAIZE	Anthranilate O-methyltransferase 3 (EC 2.1.1.277) (Anthranilic acid methyltransferase 3) (Benzoate O-methyltransferase) (EC 2.1.1.273) (O-methyltransferase 3) (Salicylate O-methyltransferas) (EC 2.1.1.274)	AAMT3 OMT3	Zea mays (Maize)	NA	GO:0008168~methyltransferase activity	GO:0006952~defense response	NA
Ma11_g06420	0.481511	-1.05436	5.01496e-06	0.000288202	DOWN	NA	NA	NA	NA	NA	NA	NA	NA
Ma05_g14660	0.483074	-1.04968	6.23097e-06	0.00034617	DOWN	sp|F4K410|SVR3_ARATH	Putative elongation factor TypA-like SVR3, chloroplastic (Protein HAPPY ON NORFLURAZON 23) (Protein SUPPRESSOR OF VARIEGATION 3)	SVR3 At5g13650 MSH12.11	Arabidopsis thaliana (Mouse-ear cress)	NA	GO:0003746~translation elongation factor activity;GO:0003924~GTPase activity;GO:0005525~GTP binding	GO:0006364~rRNA processing;GO:0009409~response to cold;GO:0050821~protein stabilization	GO:0009507~chloroplast
Ma03_g23210	0.483309	-1.04898	6.9748e-05	0.00275111	DOWN	sp|Q9SI61|ASE1_ARATH	Amidophosphoribosyltransferase 1, chloroplastic (AtATase1) (PRPP1) (EC 2.4.2.14) (Glutamine phosphoribosylpyrophosphate amidotransferase 1) (AtGPRAT1)	ASE1 GPRAT1 At2g16570 F1P15	Arabidopsis thaliana (Mouse-ear cress)	PATHWAY: Purine metabolism; IMP biosynthesis via de novo pathway; N(1)-(5-phospho-D-ribosyl)glycinamide from 5-phospho-alpha-D-ribose 1-diphosphate: step 1/2.	GO:0004044~amidophosphoribosyltransferase activity;GO:0046872~metal ion binding;GO:0051536~iron-sulfur cluster binding	GO:0006189~'de novo' IMP biosynthetic process;GO:0006541~glutamine metabolic process;GO:0009113~purine nucleobase biosynthetic process;GO:0009116~nucleoside metabolic process	GO:0005618~cell wall;GO:0005829~cytosol;GO:0009532~plastid stroma;GO:0009536~plastid;GO:0009570~chloroplast stroma
Ma08_g34310	0.484385	-1.04577	0.000694923	0.0189534	DOWN	sp|Q7XLR1|PIP26_ORYSJ	Probable aquaporin PIP2-6 (OsPIP2;6) (Plasma membrane intrinsic protein 2-6)	PIP2-6 Os04g0233400 LOC_Os04g16450 OSJNBb0093G06.10	Oryza sativa subsp. japonica (Rice)	NA	GO:0015250~water channel activity	GO:0034220~ion transmembrane transport	GO:0005887~integral component of plasma membrane
Ma04_g29730	0.484586	-1.04517	1.07541e-05	0.000557283	DOWN	sp|Q5VRW2|NOH1_ORYSJ	Transcription factor NIGTH1 (MYB-domain transcription factor NIGT1 homolog 1)	NHO1 Os01g0176700 LOC_Os01g08160 P0013F10.17	Oryza sativa subsp. japonica (Rice)	NA	GO:0003677~DNA binding	GO:0006351~transcription, DNA-templated;GO:0006355~regulation of transcription, DNA-templated;GO:0009266~response to temperature stimulus;GO:0009740~gibberellic acid mediated signaling pathway;GO:0010452~histone H3-K36 methylation;GO:0048579~negative regulation of long-day photoperiodism, flowering;GO:1903507~negative regulation of nucleic acid-templated transcription	GO:0005634~nucleus
Ma09_g04390	0.48628	-1.04014	6.38089e-05	0.00256739	DOWN	sp|P46310|FAD3C_ARATH	sn-2 acyl-lipid omega-3 desaturase (ferredoxin), chloroplastic (EC 1.14.19.35) (Omega-3 fatty acid desaturase 7, chloroplastic)	FAD7 FADD At3g11170 F11B9.10 F9F8.4	Arabidopsis thaliana (Mouse-ear cress)	PATHWAY: Lipid metabolism; polyunsaturated fatty acid biosynthesis. {ECO:0000269|PubMed:8226956}.	GO:0016717~oxidoreductase activity, acting on paired donors, with oxidation of a pair of donors resulting in the reduction of molecular oxygen to two molecules of water	GO:0006633~fatty acid biosynthetic process;GO:0006636~unsaturated fatty acid biosynthetic process;GO:0009409~response to cold	GO:0009507~chloroplast;GO:0009706~chloroplast inner membrane;GO:0009941~chloroplast envelope;GO:0016021~integral component of membrane;GO:0042170~plastid membrane
Ma04_g06540	0.487275	-1.03719	6.41792e-06	0.000353939	DOWN	sp|Q9ZU38|RPI2_ARATH	Probable ribose-5-phosphate isomerase 2 (EC 5.3.1.6) (Phosphoriboisomerase 2)	RPI2 At2g01290 F10A8.17	Arabidopsis thaliana (Mouse-ear cress)	PATHWAY: Carbohydrate degradation; pentose phosphate pathway; D-ribose 5-phosphate from D-ribulose 5-phosphate (non-oxidative stage): step 1/1.	GO:0004751~ribose-5-phosphate isomerase activity	GO:0008219~cell death;GO:0009052~pentose-phosphate shunt, non-oxidative branch;GO:0010228~vegetative to reproductive phase transition of meristem	GO:0005737~cytoplasm
Ma04_g04720	0.48757	-1.03632	7.06457e-06	0.000383272	DOWN	sp|Q01401|GLGB_ORYSJ	1,4-alpha-glucan-branching enzyme, chloroplastic/amyloplastic (EC 2.4.1.18) (Q-enzyme) (Starch-branching enzyme)	SBE1 RBE1 Os06g0726400 LOC_Os06g51084 P0017G10.8-1 P0017G10.8-2 P0548E04.28-1 P0548E04.28-2	Oryza sativa subsp. japonica (Rice)	PATHWAY: Glycan biosynthesis; starch biosynthesis.	GO:0003844~1,4-alpha-glucan branching enzyme activity;GO:0004553~hydrolase activity, hydrolyzing O-glycosyl compounds;GO:0043169~cation binding	GO:0005978~glycogen biosynthetic process;GO:0005982~starch metabolic process;GO:0019252~starch biosynthetic process	GO:0009501~amyloplast;GO:0009507~chloroplast
Ma11_g10900	0.489279	-1.03127	7.24167e-06	0.000391467	DOWN	NA	NA	NA	NA	NA	NA	NA	NA
Ma08_g12680	0.492553	-1.02165	0.00169842	0.0388786	DOWN	sp|Q9FFB6|ZFP34_ARATH	E3 ubiquitin-protein ligase RZFP34 (EC 2.3.2.27) (CHY zinc-finger and RING protein 1) (RING zinc-finger protein 34) (RZFP34 protein homolog) (AtRZPF34)	RZPF34 CHYR1 At5g22920 MRN17.15	Arabidopsis thaliana (Mouse-ear cress)	PATHWAY: Protein modification; protein ubiquitination. {ECO:0000305}.	GO:0008270~zinc ion binding;GO:0016740~transferase activity	GO:0016567~protein ubiquitination;GO:1902456~regulation of stomatal opening	GO:0005634~nucleus;GO:0005783~endoplasmic reticulum
Ma07_g07640	0.49306	-1.02017	0.00013109	0.00477004	DOWN	sp|Q7X9A8|RSBZ2_ORYSJ	bZIP transcription factor RISBZ2 (Rice endosperm bZIP) (Rice seed bZIP2) (bZIP transcription factor 33) (OsbZIP33)	RISBZ2 BZIP33 REB Os03g0796900 LOC_Os03g58250 OSJNBa0094F01.19	Oryza sativa subsp. japonica (Rice)	NA	GO:0003677~DNA binding;GO:0003700~sequence-specific DNA binding transcription factor activity	GO:0006351~transcription, DNA-templated	GO:0005634~nucleus
Ma04_g32430	0.494072	-1.01721	8.4618e-05	0.00325644	DOWN	sp|Q9FKY4|PILS7_ARATH	Protein PIN-LIKES 7 (Auxin efflux carrier-like protein 7)	PILS7 At5g65980 K2A18.4	Arabidopsis thaliana (Mouse-ear cress)	NA	NA	GO:0009733~response to auxin;GO:0009734~auxin-activated signaling pathway;GO:0055085~transmembrane transport	GO:0005789~endoplasmic reticulum membrane;GO:0016021~integral component of membrane
Ma07_g28990	0.495416	-1.01329	2.50078e-05	0.00118182	DOWN	sp|Q6ZIX2|SMT1_ORYSJ	Cycloartenol-C-24-methyltransferase 1 (EC 2.1.1.41) (24-sterol C-methyltransferase 1) (Sterol C-methyltransferase 1)	Smt1-1 Os07g0206700 LOC_Os07g10600 OJ1119_B04.19-1	Oryza sativa subsp. japonica (Rice)	PATHWAY: Steroid biosynthesis; sterol biosynthesis.	GO:0003838~sterol 24-C-methyltransferase activity;GO:0008757~S-adenosylmethionine-dependent methyltransferase activity	GO:0016126~sterol biosynthetic process;GO:0032259~methylation	GO:0005737~cytoplasm
Ma02_g00840	0.496063	-1.0114	1.0001e-05	0.00052186	DOWN	sp|P92523|M860_ARATH	Uncharacterized mitochondrial protein AtMg00860 (ORF158)	AtMg00860	Arabidopsis thaliana (Mouse-ear cress)	NA	NA	NA	GO:0005739~mitochondrion
Ma06_g31640	0.498909	-1.00315	0.000134657	0.00487254	DOWN	sp|Q6ID70|Y3377_ARATH	Uncharacterized protein At3g03773	At3g03773 F20H23.30	Arabidopsis thaliana (Mouse-ear cress)	NA	NA	NA	NA
yellow: Brassinosteroid associated

## Sheet: Ox-3 vs WT DOWN exclusive (25)
Gene_ID	FoldChange (FC)	log2_FC	P Value	Adjusted P Value	Regulation	Protein ID(Subject ID)	Protein Names	Gene Name	Organism Name	Pathway	GO_MF	GO_BP	GO_CC
Ma06_g22120	0.132323	-2.91786	4.3851e-31	2.20527e-27	DOWN	sp|Q9LMX7|C78A5_ARATH	Cytochrome P450 78A5 (EC 1.14.-.-) (Protein KLUH)	CYP78A5 KLU At1g13710 F21F23.15	Arabidopsis thaliana (Mouse-ear cress)	NA	GO:0005506~iron ion binding;GO:0016709~oxidoreductase activity, acting on paired donors, with incorporation or reduction of molecular oxygen, NAD(P)H as one donor, and incorporation of one atom of oxygen;GO:0020037~heme binding	GO:0008284~positive regulation of cell proliferation;GO:0035265~organ growth;GO:0040009~regulation of growth rate;GO:0044550~secondary metabolite biosynthetic process;GO:0046622~positive regulation of organ growth;GO:0048437~floral organ development	GO:0005783~endoplasmic reticulum;GO:0016020~membrane;GO:0016021~integral component of membrane
Ma10_g29680	0.189639	-2.39867	7.59319e-07	9.34213e-05	DOWN	sp|Q1PDW5|FTSH6_ARATH	ATP-dependent zinc metalloprotease FTSH 6, chloroplastic (AtFTSH6) (EC 3.4.24.-)	FTSH6 At5g15250 F8M21.140	Arabidopsis thaliana (Mouse-ear cress)	NA	GO:0004176~ATP-dependent peptidase activity;GO:0004222~metalloendopeptidase activity;GO:0005524~ATP binding;GO:0008237~metallopeptidase activity;GO:0008270~zinc ion binding	GO:0010027~thylakoid membrane organization;GO:0010205~photoinhibition;GO:0010206~photosystem II repair	GO:0009535~chloroplast thylakoid membrane;GO:0009941~chloroplast envelope;GO:0016021~integral component of membrane
Ma03_g01980	0.217758	-2.1992	0.00111083	0.0336191	DOWN	sp|P93751|ZFP8_ARATH	Zinc finger protein 8	ZFP8 At2g41940 T6D20.16	Arabidopsis thaliana (Mouse-ear cress)	NA	GO:0003700~sequence-specific DNA binding transcription factor activity;GO:0044212~transcription regulatory region DNA binding;GO:0046872~metal ion binding	GO:0006351~transcription, DNA-templated;GO:0006355~regulation of transcription, DNA-templated;GO:0007275~multicellular organismal development;GO:0009736~cytokinin-activated signaling pathway;GO:0009738~abscisic acid-activated signaling pathway;GO:0009740~gibberellic acid mediated signaling pathway;GO:0009788~negative regulation of abscisic acid-activated signaling pathway;GO:0010026~trichome diff…	GO:0005634~nucleus
Ma02_g11730	0.219653	-2.1867	2.01369e-13	1.10475e-10	DOWN	sp|O82752|DTX49_ARATH	Protein DETOXIFICATION 49 (AtDTX49) (Multidrug and toxic compound extrusion protein 49) (MATE protein 49) (Protein NOVEL ION CARRIER 1) (Protein NIC1)	DTX49 NIC1 At4g23030 F7H19.220	Arabidopsis thaliana (Mouse-ear cress)	NA	GO:0015238~drug transmembrane transporter activity;GO:0015297~antiporter activity	GO:0006855~drug transmembrane transport	GO:0016021~integral component of membrane
Ma10_g14460	0.251534	-1.99118	1.67493e-11	6.01657e-09	DOWN	sp|Q8LT07|PCF5_ORYSJ	Transcription factor PCF5	PCF5 Os01g0213800 LOC_Os01g11550 OsJ_000844 OSJNBa0038J17.21	Oryza sativa subsp. japonica (Rice)	NA	GO:0003677~DNA binding	GO:0006351~transcription, DNA-templated;GO:0006355~regulation of transcription, DNA-templated;GO:0007275~multicellular organismal development	GO:0005634~nucleus
Ma05_g31820	0.278577	-1.84385	1.41268e-18	1.63947e-15	DOWN	sp|Q9S756|FRI4_ARATH	Ferritin-4, chloroplastic (EC 1.16.3.1)	FER4 At2g40300 T07M07.18 T3G21.7	Arabidopsis thaliana (Mouse-ear cress)	NA	GO:0004322~ferroxidase activity;GO:0005506~iron ion binding;GO:0008199~ferric iron binding	GO:0000302~response to reactive oxygen species;GO:0006826~iron ion transport;GO:0006880~intracellular sequestering of iron ion;GO:0009908~flower development;GO:0010039~response to iron ion;GO:0015979~photosynthesis;GO:0048366~leaf development;GO:0055072~iron ion homeostasis	GO:0005739~mitochondrion;GO:0009507~chloroplast;GO:0009570~chloroplast stroma;GO:0009941~chloroplast envelope
Ma01_g12000	0.281877	-1.82686	0.000210858	0.00934277	DOWN	sp|O82485|OPT7_ARATH	Oligopeptide transporter 7 (AtOPT7)	OPT7 At4g10770 T12H20.7	Arabidopsis thaliana (Mouse-ear cress)	NA	GO:0035673~oligopeptide transmembrane transporter activity	GO:0015031~protein transport	GO:0005887~integral component of plasma membrane;GO:0016020~membrane
Ma11_g23300	0.295074	-1.76085	1.59032e-12	6.85519e-10	DOWN	NA	NA	NA	NA	NA	NA	NA	NA
Ma09_g07320	0.332889	-1.58689	1.50654e-09	3.85241e-07	DOWN	sp|O48716|JGB_ARATH	Protein JINGUBANG	JGB At2g26490 T9J22.16	Arabidopsis thaliana (Mouse-ear cress)	NA	NA	GO:0009846~pollen germination	GO:0005634~nucleus;GO:0005737~cytoplasm
Ma05_g03850	0.337085	-1.56882	4.28702e-14	2.5364e-11	DOWN	sp|Q96323|LDOX_ARATH	Leucoanthocyanidin dioxygenase (LDOX) (Leucocyanidin oxygenase) (EC 1.14.11.19) (Anthocyanidin synthase) (ANS) (Leucoanthocyanidin hydroxylase) (Protein TANNIN DEFICIENT SEED 4) (TDS4) (Protein TRANSPARENT TESTA 11) (TT11) (Protein TRANSPARENT TESTA 17) (TT17) (Protein TRANSPARENT TESTA 18) (TT18)	LDOX At4g22880 F7H19.60	Arabidopsis thaliana (Mouse-ear cress)	PATHWAY: Pigment biosynthesis; anthocyanin biosynthesis.	GO:0031418~L-ascorbic acid binding;GO:0046872~metal ion binding;GO:0050589~leucocyanidin oxygenase activity	GO:0007033~vacuole organization;GO:0009611~response to wounding;GO:0009718~anthocyanin-containing compound biosynthetic process;GO:0009753~response to jasmonic acid;GO:0010023~proanthocyanidin biosynthetic process	NA
Ma04_g34890	0.367694	-1.44342	6.56206e-12	2.52536e-09	DOWN	sp|O23877|FENR3_ORYSJ	Ferredoxin--NADP reductase, embryo isozyme, chloroplastic (FNR) (EC 1.18.1.2)	Os07g0147900 LOC_Os07g05400 OsJ_23093 P0022E03.21-1	Oryza sativa subsp. japonica (Rice)	PATHWAY: Energy metabolism; photosynthesis.	GO:0004324~ferredoxin-NADP+ reductase activity	GO:0015979~photosynthesis	GO:0009507~chloroplast
Ma09_g04710	0.369369	-1.43687	0.000357559	0.0139754	DOWN	sp|Q7XIW5|CIPKT_ORYSJ	CBL-interacting protein kinase 29 (EC 2.7.11.1) (OsCIPK29)	CIPK29 Os07g0678300 LOC_Os07g48090 OJ1409_C08.10 OsJ_024572	Oryza sativa subsp. japonica (Rice)	NA	GO:0004674~protein serine/threonine kinase activity;GO:0005524~ATP binding	GO:0018105~peptidyl-serine phosphorylation;GO:0018107~peptidyl-threonine phosphorylation;GO:0035556~intracellular signal transduction	GO:0005622~intracellular
Ma04_g21780	0.375783	-1.41203	3.05227e-05	0.00202551	DOWN	sp|Q8LNV6|CKX3_ORYSJ	Cytokinin dehydrogenase 3 (EC 1.5.99.12) (Cytokinin oxidase 3) (OsCKX3)	CKX3 Os10g0483500 LOC_Os10g34230 OsJ_31929 OsJ_35246 OSJNBa0012L23.33	Oryza sativa subsp. japonica (Rice)	NA	GO:0016614~oxidoreductase activity, acting on CH-OH group of donors;GO:0019139~cytokinin dehydrogenase activity;GO:0050660~flavin adenine dinucleotide binding	GO:0009690~cytokinin metabolic process	GO:0005615~extracellular space
Ma05_g22300	0.424563	-1.23595	2.72739e-06	0.000277092	DOWN	sp|Q944G9|ALFP2_ARATH	Fructose-bisphosphate aldolase 2, chloroplastic (AtFBA2) (EC 4.1.2.13)	FBA2 At4g38970 F19H22.70	Arabidopsis thaliana (Mouse-ear cress)	PATHWAY: Carbohydrate degradation; glycolysis; D-glyceraldehyde 3-phosphate and glycerone phosphate from D-glucose: step 4/4. {ECO:0000305}.	GO:0004332~fructose-bisphosphate aldolase activity	GO:0006094~gluconeogenesis;GO:0006096~glycolytic process;GO:0009737~response to abscisic acid;GO:0046686~response to cadmium ion	GO:0009507~chloroplast;GO:0009570~chloroplast stroma;GO:0009579~thylakoid;GO:0009941~chloroplast envelope;GO:0010287~plastoglobule;GO:0016020~membrane;GO:0048046~apoplast
Ma08_g03470	0.433392	-1.20626	2.51225e-07	3.52579e-05	DOWN	sp|Q9FE67|ERF80_ARATH	Ethylene-responsive transcription factor 9 (AtERF9) (Ethylene-responsive element-binding factor 9) (EREBP-9)	ERF9 ERF-9 ERF080 At5g44210 MLN1.14	Arabidopsis thaliana (Mouse-ear cress)	NA	GO:0003700~sequence-specific DNA binding transcription factor activity;GO:0043565~sequence-specific DNA binding	GO:0006351~transcription, DNA-templated;GO:0006952~defense response;GO:0009873~ethylene-activated signaling pathway;GO:0019760~glucosinolate metabolic process	GO:0005634~nucleus;GO:0016020~membrane
Ma09_g04960	0.44037	-1.18321	3.66489e-08	6.57257e-06	DOWN	sp|Q93ZL5|CDF2_ARATH	Cyclic dof factor 2 (Dof zinc finger protein DOF5.2) (AtDOF5.2)	CDF2 DOF5.2 At5g39660 MIJ24.16	Arabidopsis thaliana (Mouse-ear cress)	NA	GO:0003700~sequence-specific DNA binding transcription factor activity;GO:0043565~sequence-specific DNA binding;GO:0046872~metal ion binding	GO:0006351~transcription, DNA-templated;GO:0006355~regulation of transcription, DNA-templated;GO:0009908~flower development	GO:0005634~nucleus
Ma01_g17610	0.451402	-1.14752	0.000268578	0.0113502	DOWN	sp|Q9M3B6|PKP4_ARATH	Plastidial pyruvate kinase 4, chloroplastic (PKp4) (EC 2.7.1.40)	PKP4 At3g49160 F2K15.20	Arabidopsis thaliana (Mouse-ear cress)	PATHWAY: Carbohydrate degradation; glycolysis; pyruvate from D-glyceraldehyde 3-phosphate: step 5/5.	GO:0000287~magnesium ion binding;GO:0004743~pyruvate kinase activity;GO:0005524~ATP binding;GO:0016301~kinase activity;GO:0030955~potassium ion binding	GO:0006096~glycolytic process	GO:0005737~cytoplasm;GO:0009570~chloroplast stroma
Ma06_g04510	0.452995	-1.14243	3.9503e-06	0.000368264	DOWN	gi|695031354|ref|XP_009403190.1|	PREDICTED: uncharacterized protein LOC103986811	NA	Musa acuminata subsp. malaccensis	NA	NA	NA	NA
Ma02_g12010	0.459886	-1.12065	7.57259e-05	0.00427094	DOWN	sp|B3H6D0|HIP45_ARATH	Heavy metal-associated isoprenylated plant protein 45 (AtHIP45)	HIPP45 At3g56891 T8M16	Arabidopsis thaliana (Mouse-ear cress)	NA	GO:0046914~transition metal ion binding	GO:0030001~metal ion transport;GO:0046916~cellular transition metal ion homeostasis	GO:0005737~cytoplasm
Ma03_g12650	0.464777	-1.10539	1.56664e-06	0.000170846	DOWN	sp|Q6K439|PAP2_ORYSJ	Probable plastid-lipid-associated protein 2, chloroplastic (Fibrillin-like protein 2)	PAP2 Os09g0133600 LOC_Os09g04790 P0406E03.32-1	Oryza sativa subsp. japonica (Rice)	NA	NA	NA	GO:0009507~chloroplast
Ma05_g14400	0.468779	-1.09302	0.00166834	0.0453109	DOWN	sp|Q93YR3|F10AL_ARATH	FAM10 family protein At4g22670	At4g22670 T12H17.60	Arabidopsis thaliana (Mouse-ear cress)	NA	GO:0046983~protein dimerization activity	GO:0046686~response to cadmium ion	GO:0005829~cytosol
Ma03_g11160	0.4708	-1.08681	3.22545e-05	0.00212965	DOWN	sp|Q9SZY3|SBT38_ARATH	Subtilisin-like protease SBT3.8 (EC 3.4.21.-) (Subtilase subfamily 3 member 8) (AtSBT3.8)	SBT3.8 At4g10540 F3H7.2 F7L13.120	Arabidopsis thaliana (Mouse-ear cress)	NA	GO:0004252~serine-type endopeptidase activity	NA	GO:0005576~extracellular region
Ma03_g11650	0.482354	-1.05184	8.75038e-05	0.00478323	DOWN	sp|Q8S9J6|ASPA_ARATH	Aspartyl protease family protein At5g10770 (EC 3.4.23.-)	At5g10770 T30N20_40	Arabidopsis thaliana (Mouse-ear cress)	NA	GO:0004190~aspartic-type endopeptidase activity	GO:0006508~proteolysis;GO:0030163~protein catabolic process	GO:0005886~plasma membrane;GO:0031225~anchored component of membrane
Ma07_g11390	0.485798	-1.04157	0.00112736	0.0339586	DOWN	sp|P0C8Z0|Y8359_ORYSI	Uncharacterized protein OsI_027940	OsI_027940 OsI_28951	Oryza sativa subsp. indica (Rice)	NA	NA	GO:0010449~root meristem growth;GO:0010628~positive regulation of gene expression;GO:0080037~negative regulation of cytokinin-activated signaling pathway;GO:2000012~regulation of auxin polar transport	GO:0005634~nucleus;GO:0005829~cytosol;GO:0005886~plasma membrane;GO:0009506~plasmodesma
Ma10_g11410	0.486755	-1.03873	9.83075e-05	0.00525945	DOWN	sp|Q8LA14|PSK6_ARATH	Putative phytosulfokines 6 (AtPSK3_2) (AtPSK6) [Cleaved into: Phytosulfokine-alpha-like (PSK-alpha-like) (Phytosulfokine-a-like); Phytosulfokine-beta (PSK-beta) (Phytosulfokine-b)]	PSK6 PSK3 At3g44735 T32N15.2	Arabidopsis thaliana (Mouse-ear cress)	NA	GO:0008083~growth factor activity	GO:0007275~multicellular organismal development;GO:0008283~cell proliferation;GO:0030154~cell differentiation	GO:0005576~extracellular region

## Sheet: common UP (62)
Gene_ID	FC_Ox-2	log2FC_Ox-2	FC_Ox-3	log2FC_Ox-3	P Value_Ox-2	Adj P Value_Ox-2	P Value_Ox-3	Adj P Value_Ox-3	Average Log2FC_Ox-2 and Ox-3	Regulation	Protein ID(Subject ID)	Protein Names	Gene Name	Organism Name	Pathway	GO_MF	GO_BP	GO_CC
Ma09_g11520	24.5346	4.61675	47.2621	5.56261	0.000170702	0.00597976	5.37182e-09	1.17456e-06	5.08968	UP	gi|695058185|ref|XP_009417397.1|	PREDICTED: uncharacterized protein LOC103997792	NA	Musa acuminata subsp. malaccensis	NA	NA	NA	NA
Ma03_g28040	36.1736	5.17687	9.7349	3.28317	2.69828e-33	3.68634e-30	9.03068e-13	4.25768e-10	4.23002	UP	sp|P24626|CHI3_ORYSJ	Chitinase 3 (EC 3.2.1.14) (Basic endochitinase 1) (Class I chitinase c) (OsChia1c) (Pathogenesis related (PR)-3 chitinase 3)	Cht3 CH6 Os06g0726100 LOC_Os06g51050 P0017G10.2 P0548E04.22	Oryza sativa subsp. japonica (Rice)	NA	GO:0004568~chitinase activity;GO:0008061~chitin binding;GO:0008843~endochitinase activity;GO:0016231~beta-N-acetylglucosaminidase activity	GO:0000272~polysaccharide catabolic process;GO:0006032~chitin catabolic process;GO:0006040~amino sugar metabolic process;GO:0016998~cell wall macromolecule catabolic process;GO:0050832~defense response to fungus	NA
Ma05_g12260	24.5436	4.61727	4.15669	2.05543	9.96563e-20	4.04766e-17	0.000950751	0.0301028	3.33635	UP	NA	NA	NA	NA	NA	NA	NA	NA
Ma09_g08420	11.6289	3.53964	8.44224	3.07763	4.91251e-10	6.89955e-08	1.36589e-09	3.58384e-07	3.30863	UP	sp|Q7XUT9|CSLH2_ORYSJ	Cellulose synthase-like protein H2 (EC 2.4.1.-) (OsCslH2)	CSLH2 Os04g0429500 LOC_Os04g35020 OSJNBa0042L16.13	Oryza sativa subsp. japonica (Rice)	NA	GO:0016759~cellulose synthase activity;GO:0016760~cellulose synthase (UDP-forming) activity	GO:0009833~plant-type primary cell wall biogenesis;GO:0030244~cellulose biosynthetic process;GO:0071555~cell wall organization	GO:0000139~Golgi membrane;GO:0005794~Golgi apparatus;GO:0005886~plasma membrane;GO:0016021~integral component of membrane
Ma03_g05370	7.35127	2.87799	6.92094	2.79097	1.20274e-05	0.000613744	9.30622e-07	0.00010969	2.83448	UP	sp|Q8GY54|GCT21_ARATH	Gamma-glutamylcyclotransferase 2-1 (AtGGCT2;1) (EC 4.3.2.9) (Gamma-glutamyl cyclotransferase 2;1)	GGCT2;1 At5g26220	Arabidopsis thaliana (Mouse-ear cress)	NA	GO:0003839~gamma-glutamylcyclotransferase activity;GO:0016829~lyase activity	GO:0006751~glutathione catabolic process;GO:0010288~response to lead ion;GO:0046686~response to cadmium ion	GO:0005737~cytoplasm
Ma05_g01600	5.54405	2.47094	5.56629	2.47672	0.00105941	0.0267576	0.000128884	0.00648518	2.47383	UP	sp|Q42381|HLS1_ARATH	Probable N-acetyltransferase HLS1 (EC 2.3.1.-) (Protein CONSTITUTIVE PHOTOMORPHOGENIC 3) (Protein HOOKLESS 1) (Protein UNUSUAL SUGAR RESPONSE 2)	HLS1 COP3 UNS2 At4g37580 F19F18.70	Arabidopsis thaliana (Mouse-ear cress)	NA	GO:0008080~N-acetyltransferase activity;GO:0016747~transferase activity, transferring acyl groups other than amino-acyl groups	GO:0006473~protein acetylation;GO:0009640~photomorphogenesis;GO:0009723~response to ethylene;GO:0009734~auxin-activated signaling pathway;GO:0009826~unidimensional cell growth;GO:0040008~regulation of growth	NA
Ma04_g08150	7.23537	2.85507	4.08185	2.02922	1.2069e-14	3.15431e-12	1.14257e-09	3.05097e-07	2.44214	UP	sp|Q9AR86|ISPS_POPCN	Isoprene synthase, chloroplastic (EC 4.2.3.27)	ISPS	Populus canescens (Grey poplar) (Populus tremula x Populus alba)	NA	GO:0000287~magnesium ion binding;GO:0034009~isoprene synthase activity	GO:0008152~metabolic process	GO:0009507~chloroplast
Ma06_g16950	6.71124	2.74658	4.25038	2.08759	2.53411e-06	0.000160011	0.000120704	0.00614184	2.41709	UP	sp|C0LGD6|Y1570_ARATH	Probable LRR receptor-like serine/threonine-protein kinase At1g05700 (EC 2.7.11.1)	At1g05700 F3F20.15	Arabidopsis thaliana (Mouse-ear cress)	NA	GO:0004674~protein serine/threonine kinase activity;GO:0005524~ATP binding	NA	GO:0016021~integral component of membrane
Ma07_g11110	4.42904	2.14699	6.22109	2.63717	3.7904e-05	0.00168777	9.95691e-11	3.12958e-08	2.39208	UP	sp|Q9FX36|MYB54_ARATH	Transcription factor MYB54 (Myb-related protein 54) (AtMYB54)	MYB54 At1g73410 T9L24.38	Arabidopsis thaliana (Mouse-ear cress)	NA	GO:0000981~sequence-specific DNA binding RNA polymerase II transcription factor activity;GO:0001135~RNA polymerase II transcription factor recruiting transcription factor activity;GO:0003677~DNA binding;GO:0003700~sequence-specific DNA binding transcription factor activity;GO:0043565~sequence-specific DNA binding;GO:0044212~transcription regulatory region DNA binding	GO:0006351~transcription, DNA-templated;GO:0006357~regulation of transcription from RNA polymerase II promoter;GO:0030154~cell differentiation;GO:0071555~cell wall organization;GO:2000652~regulation of secondary cell wall biogenesis	GO:0005634~nucleus
Ma10_g12220	6.74742	2.75433	3.51834	1.8149	7.78127e-09	8.99515e-07	4.32117e-05	0.00271639	2.28462	UP	sp|Q93W88|BH137_ARATH	Transcription factor bHLH137 (Basic helix-loop-helix protein 137) (AtbHLH137) (bHLH 137) (Transcription factor EN 89) (bHLH transcription factor bHLH137)	BHLH137 EN89 At5g50915 K3K7	Arabidopsis thaliana (Mouse-ear cress)	NA	GO:0003677~DNA binding;GO:0003700~sequence-specific DNA binding transcription factor activity;GO:0046983~protein dimerization activity	GO:0006351~transcription, DNA-templated;GO:0009739~response to gibberellin	GO:0005634~nucleus
Ma07_g15780	7.72452	2.94944	2.76259	1.46602	3.29795e-19	1.28731e-16	4.4032e-06	0.000406306	2.20773	UP	sp|Q2HIV9|BH035_ARATH	Transcription factor bHLH35 (Basic helix-loop-helix protein 35) (AtbHLH35) (bHLH 35) (Transcription factor EN 41) (bHLH transcription factor bHLH035)	BHLH35 EN41 At5g57150 MUL3.10	Arabidopsis thaliana (Mouse-ear cress)	NA	GO:0003677~DNA binding;GO:0046983~protein dimerization activity	GO:0006351~transcription, DNA-templated;GO:0006355~regulation of transcription, DNA-templated	GO:0005634~nucleus
Ma07_g05300	5.11041	2.35344	3.38082	1.75737	2.48394e-20	1.08199e-17	2.49305e-14	1.53521e-11	2.05541	UP	sp|Q6IEL0|WRK71_ORYSI	WRKY transcription factor WRKY71 (OsWRKY71)	WRKY71 OsI_06106	Oryza sativa subsp. indica (Rice)	NA	GO:0003700~sequence-specific DNA binding transcription factor activity;GO:0043565~sequence-specific DNA binding	GO:0006351~transcription, DNA-templated;GO:0006952~defense response;GO:0009611~response to wounding;GO:0009617~response to bacterium;GO:0009685~gibberellin metabolic process;GO:0009723~response to ethylene;GO:0009737~response to abscisic acid;GO:0009739~response to gibberellin;GO:0009740~gibberellic acid mediated signaling pathway;GO:0009751~response to salicylic acid;GO:0009753~response to jasmo…	GO:0005634~nucleus
Ma03_g06110	5.36871	2.42457	3.08306	1.62436	1.05148e-06	7.33258e-05	0.000413764	0.0157439	2.02447	UP	sp|O80742|PUB19_ARATH	U-box domain-containing protein 19 (EC 2.3.2.27) (Plant U-box protein 19) (RING-type E3 ubiquitin transferase PUB19)	PUB19 At1g60190 T13D8.8	Arabidopsis thaliana (Mouse-ear cress)	PATHWAY: Protein modification; protein ubiquitination.	GO:0004842~ubiquitin-protein transferase activity	GO:0010029~regulation of seed germination	GO:0005634~nucleus;GO:0005737~cytoplasm
Ma09_g12070	4.55017	2.18592	3.49115	1.8037	0.000352575	0.0108213	0.000862219	0.02805	1.99481	UP	sp|Q7XKV4|BGL12_ORYSJ	Beta-glucosidase 12 (Os4bglu12) (EC 3.2.1.21)	BGLU12 Os04g0474800 LOC_Os04g39880 OsJ_15166 OSJNBa0022H21.3	Oryza sativa subsp. japonica (Rice)	NA	GO:0004338~glucan exo-1,3-beta-glucosidase activity;GO:0004565~beta-galactosidase activity;GO:0008422~beta-glucosidase activity;GO:0033907~beta-D-fucosidase activity;GO:0047701~beta-L-arabinosidase activity;GO:0080083~beta-gentiobiose beta-glucosidase activity	GO:0005975~carbohydrate metabolic process;GO:1901657~glycosyl compound metabolic process	GO:0005576~extracellular region
Ma03_g17210	4.82294	2.26991	3.24286	1.69727	2.69914e-06	0.000169011	8.73432e-05	0.00478311	1.98359	UP	sp|Q8H0Y8|WRK41_ARATH	Probable WRKY transcription factor 41 (WRKY DNA-binding protein 41)	WRKY41 At4g11070 F2P3.16 T22B4.50	Arabidopsis thaliana (Mouse-ear cress)	NA	GO:0003700~sequence-specific DNA binding transcription factor activity;GO:0043565~sequence-specific DNA binding	GO:0006351~transcription, DNA-templated	GO:0005634~nucleus
[truncated: 47 more rows]

## Sheet: common DOWN (9)
Gene_ID	FC_Ox-2	log2FC_Ox-2	FC_Ox-3	log2FC_Ox-3	P Value_Ox-2	Adj P Value_Ox-2	P Value_Ox-3	Adj P Value_Ox-3	Average Log2FC_Ox-2 and Ox-3	Regulation	Protein ID(Subject ID)	Protein Names	Gene Name	Organism Name	Pathway	GO_MF	GO_BP	GO_CC
[truncated: 11 more rows]
